# Supplementary material for: Exploration of the visual streak of the Mongolian gerbil as a model for the human central retina
Source: Front Med (Lausanne). 2025 Apr 22;12:1562437. doi: 10.3389/fmed.2025.1562437 (PMC12086270; doi:10.3389/fmed.2025.1562437)
Supplement: Supplementary file 1 [file Table_1.xlsx]

## Sheet: List of proteins identified and
List of proteins identified and quantified across all samples.
T: Genes	T: Protein.Ids	T: Protein.Names	Log2 (Streak_complete/Periph_Complete)	Log2 (Streak_RPE/Periph_RPE)	N: -Log Student's T-test p-value Streak_complete_Periph_Complete	N: Student's T-test Difference Streak_complete_Periph_Complete	N: -Log Student's T-test p-value Streak_RPE_Periph_RPE	N: Student's T-test Difference Streak_RPE_Periph_RPE
LOC110539815	XP_021482315.2	LOC110539815	11.2646	0.774897	1.07563	5.29546	0.554373	3.99491
Ikbke	XP_021495811.1	Ikbke	6.95743	1.03024	0.944735	2.72932	NaN	0
Mea1	XP_021495875.1;XP_021495876.1;XP_021495877.1;XP_060225540.1;XP_060225541.1;XP_060225542.1	Mea1	6.76299	0.590132	1.58802	3.7055	NaN	0
LOC110542067;LOC110543849;LOC132647948;S100a13	XP_060223812.1;XP_060223813.1;XP_060223814.1;XP_060223817.1;XP_060223908.1;XP_060223911.1;XP_060223895.1;XP_060223903.1;XP_021485733.1;XP_021485734.1;XP_060223822.1;XP_060223824.1;XP_060223825.1;XP_060223829.1;XP_060223833.1;XP_060223853.1;XP_060223855.1;XP_060223857.1;XP_060223859.1;XP_060223866.1;XP_060223868.1;XP_060232691.1;XP_060232745.1	LOC110542067;LOC110543849;LOC132647948;S100a13	6.56662	0.880669	0.479068	1.91058	NaN	0
LOC110565565;Pmpcb	XP_060229918.1;XP_021518940.1	LOC110565565;Pmpcb	5.86368	8.09889	0.399137	1.63358	1.6334	6.69947
Ldb3	XP_060246879.1;XP_060246880.1;XP_060246881.1;XP_060246884.1;XP_060246886.1	Ldb3	5.74034	3.05796	5.87998	5.1538	4.92554	3.06636
LOC110554253	XP_021502476.1;XP_021502477.1	LOC110554253	5.66049	-4.21726	5.00065	4.57682	0.467402	-2.36559
Trhde	XP_060234049.1;XP_060234050.1	Trhde	5.62368	1.53434	2.59537	3.93872	NaN	0
Camk2a;Camk2d	XP_021489352.1;XP_060233196.1;XP_060233197.1;XP_060248757.1;XP_060248758.1;XP_060248759.1;XP_060248760.1;XP_060248761.1;XP_060248762.1;XP_060248763.1;XP_060248764.1;XP_060248765.1;XP_060248766.1;XP_060248767.1;XP_060248768.1;XP_060248769.1;XP_060248770.1	Camk2a;Camk2d	5.41773	5.4795	0.161401	0.689278	1.85609	4.52021
LOC110551016	XP_021499239.1;XP_060235338.1;XP_060232912.1;XP_060242070.1;XP_060226985.1	LOC110551016	5.24318	3.29963	0.35093	1.20433	4.47714	3.17194
Kcnj5;Kcnj6	XP_060227388.1;XP_060226786.1;XP_060226787.1;XP_060226788.1;XP_060226789.1	Kcnj5;Kcnj6	5.14473	-0.0622672	2.14025	2.9169	NaN	0
Mcf2l	XP_021511002.1;XP_021511003.1;XP_021511004.1;XP_021511005.1;XP_021511006.1;XP_021511008.1;XP_021511010.1;XP_021511011.1;XP_060237367.1;XP_060237369.1;XP_060237370.1;XP_060237371.1;XP_060237372.1;XP_060237373.1;XP_060237375.1;XP_060237376.1;XP_060237377.1	Mcf2l	4.86699	0.916124	3.20428	3.57436	NaN	0
Ebf3;Ebf4	XP_021490758.1;XP_021490759.1;XP_021490760.1;XP_021490761.1;XP_060237489.1;XP_060237492.1;XP_060237511.1;XP_060237521.1;XP_060237537.1;XP_060237543.1;XP_060237546.1;XP_021492366.1;XP_021492367.1;XP_060219795.1;XP_060219796.1;XP_060219798.1;XP_060219799.1;XP_021500780.2;XP_021500783.1;XP_060228069.1;XP_060228070.1;XP_060228072.1;XP_060228073.1;XP_060228074.1;XP_060228075.1;XP_060228076.1	Ebf3;Ebf4	4.85263	3.73099	2.11292	2.989	0.528953	2.07825
Wtip	XP_021497387.1;XP_060222690.1;XP_060222691.1;XP_060222692.1;XP_060222693.1;XP_060222694.1	Wtip	4.79919	0.698929	0.0526306	0.276488	0.082339	0.714666
Pbx1;Pbx3	XP_021501404.1;XP_021501405.1;XP_021518726.1;XP_060220611.1;XP_060220612.1;XP_060220613.1;XP_060220614.1;XP_060220615.1;XP_060220616.1	Pbx1;Pbx3	4.53623	0.123331	0.500356	1.56478	NaN	0
LOC110552775;LOC110552776;LOC110559418;LOC110559419;LOC110559420;LOC110566645;Myh7b	XP_060238975.1;XP_060247176.1;XP_060219461.1;XP_060219462.1;XP_060219453.1;XP_060219459.1;XP_060219455.1;XP_060219456.1;XP_060219457.1;XP_060219458.1;XP_060247174.1	LOC110552775;LOC110552776;LOC110559418;LOC110559419;LOC110559420;LOC110566645;Myh7b	4.52325	2.01638	0.279868	0.969791	3.63263	2.19648
Slc12a6	XP_021504400.1;XP_060227576.1	Slc12a6	4.29175	1.16279	0.425026	1.07076	NaN	0
Cdyl	XP_021508075.1;XP_060228946.1	Cdyl	4.27127	-0.25164	3.31547	3.40494	NaN	0
Ankrd34a	XP_021519396.1;XP_021519398.1;XP_060249038.1	Ankrd34a	4.27022	0.362169	3.56685	3.34699	0.504758	1.92248
LOC110541121	XP_060242148.1	LOC110541121	4.24841	1.55204	1.58659	2.42824	NaN	0
Fgf2	XP_021487974.1	Fgf2	4.21665	3.98338	8.14497	3.8206	1.81194	3.38259
Rpl22l1	XP_021487664.1;XP_021487665.1	Rpl22l1	4.19915	0.576529	8.29909	4.36174	NaN	0
Atf1;Creb1	XP_021497692.1;XP_021497693.1;XP_021497694.1;XP_060224474.1;XP_060224475.1;XP_021508788.2;XP_021508789.2;XP_021508792.2;XP_021508795.1;XP_021508797.1;XP_021508798.1;XP_060243398.1;XP_060243401.1;XP_060243402.1;XP_060243403.1;XP_060243404.1;XP_060243405.1;XP_060243407.1;XP_060243408.1;XP_060243410.1;XP_060243412.1;XP_060243415.1;XP_060243417.1;XP_060243418.1;XP_060243420.1;XP_060243421.1;XP_060243…	Atf1;Creb1	4.17897	6.55236	0.981425	1.91381	2.71893	6.05765
Rap1gap;Rap1gap2	XP_021486485.1;XP_021486486.1;XP_021486487.1;XP_021486488.1;XP_021486489.1;XP_021486490.1;XP_021486491.1;XP_021486492.1;XP_021486494.1;XP_060235235.1;XP_060235236.1;XP_060235237.1;XP_060235238.1;XP_060235239.1;XP_060235240.1;XP_060235241.1;XP_021497767.1;XP_021497768.1;XP_021497769.1;XP_021497770.1;XP_021497772.2;XP_021497773.2;XP_060243306.1;XP_060243307.1;XP_060243308.1;XP_060243309.1;XP_060243…	Rap1gap;Rap1gap2	4.14588	0.151207	4.0287	3.74839	NaN	0
Ppp1r1c	XP_060246588.1	Ppp1r1c	4.05358	0.596424	3.20874	3.13875	NaN	0
Rimkla	XP_021490702.2	Rimkla	4.05167	1.86881	8.4512	3.76844	NaN	0
Add1;Add2;Add3	XP_021490193.1;XP_021499362.1;XP_021499365.1;XP_021499369.1;XP_060221458.1;XP_060221459.1;XP_021507864.1;XP_021507865.1;XP_021507866.1;XP_021507867.1;XP_021507869.1;XP_060246983.1	Add1;Add2;Add3	4.03456	-0.568497	3.25869	3.5451	NaN	0
Macrod1	XP_021497948.1	Macrod1	4.0078	0.16008	0.453729	1.36186	0.132731	1.03706
Rcan1	XP_021484456.1	Rcan1	3.91361	1.92142	2.77747	2.9363	NaN	0
Wbp4	XP_021498481.1	Wbp4	3.89172	1.01835	3.62329	2.72448	0.733772	1.83508
Epha8;Ephb4	XP_060223891.1;XP_060223892.1;XP_060235259.1;XP_060236812.1;XP_060236813.1;XP_060236814.1;XP_060236815.1;XP_060236816.1;XP_060236817.1;XP_060236818.1;XP_060236819.1;XP_060236820.1;XP_060236821.1	Epha8;Ephb4	3.89095	0.819792	0.54931	1.26427	0.190203	-0.924412
LOC110542067	XP_060223908.1;XP_060223911.1;XP_060223912.1	LOC110542067	3.77693	2.08273	0.698692	1.3973	4.27814	2.11252
Ctif	XP_021495762.1;XP_021495763.1;XP_060233017.1;XP_060233019.1	Ctif	3.76743	1.16596	1.3777	2.04558	NaN	0
Myo10;Myo5b	XP_060233027.1;XP_060233028.1;XP_060233029.1;XP_060233030.1;XP_021504377.1;XP_060236398.1;XP_060236399.1;XP_060236400.1	Myo10;Myo5b	3.70819	1.21305	2.00299	2.38932	NaN	0
LOC110559418;Myh13	XP_060219453.1;XP_060219454.1	LOC110559418;Myh13	3.58294	2.53391	2.00199	2.86405	4.48036	2.41501
Elavl4	XP_021509927.1;XP_021509928.1;XP_021509929.1;XP_021509930.1;XP_021509931.1;XP_060222100.1;XP_060222101.1;XP_060222103.1;XP_060222104.1;XP_060222105.1;XP_060222106.1;XP_060222107.1;XP_060222108.1;XP_060222109.1;XP_060222110.1;XP_060222111.1;XP_060222112.1;XP_060222113.1;XP_060222114.1;XP_060222115.1;XP_060222116.1	Elavl4	3.45867	0.579392	4.34922	2.84898	NaN	0
LOC110545906	XP_021488008.1;XP_021488009.1;XP_021488012.1;XP_060249014.1	LOC110545906	3.37469	-0.156055	1.7995	2.17925	0.0659213	0.308608
LOC110543688	XP_060224693.1	LOC110543688	3.37267	-2.35892	1.19129	2.20852	0.319126	-1.08889
Myot	XP_021515287.1;XP_021515288.1	Myot	3.34999	3.41788	1.17642	1.78689	4.45118	3.32659
Klkb1	XP_021508384.1;XP_021508386.1	Klkb1	3.30209	-1.82605	1.60242	2.53855	2.02932	-2.01982
Mapk4	XP_021496467.1;XP_060233038.1;XP_060233039.1;XP_060233040.1	Mapk4	3.28242	3.26779	3.64665	2.89136	3.76925	3.526
Nsf;Smarce1	XP_021481886.1;XP_021481887.1;XP_021481888.1;XP_060242755.1;XP_021487568.1;XP_060242572.1	Nsf;Smarce1	3.22883	1.11047	0.134853	0.570667	2.40123	1.22629
Grk5	XP_060247885.1;XP_060247889.1;XP_060247896.1;XP_060247906.1;XP_060247913.1;XP_060247917.1;XP_060247924.1	Grk5	3.22832	-0.323385	0.763326	1.63269	NaN	0
LOC110564842	XP_021518039.2	LOC110564842	3.21537	-0.125504	1.89279	2.15916	0.396584	-0.80073
Fam241b	XP_021518402.1;XP_021518403.1;XP_021518404.1;XP_021518405.1;XP_060225455.1	Fam241b	3.14884	1.65075	0.629605	1.18313	1.05157	2.09425
Psip1	XP_021506065.1	Psip1	2.97241	0.574186	1.69021	1.87591	NaN	0
Lnp1	XP_021519225.1;XP_021519226.1	Lnp1	2.91241	1.81344	2.93306	2.15015	NaN	0
LOC110543095;LOC110543428;LOC110557144;LOC110557146	XP_060225009.1;XP_060225010.1;XP_060225080.1;XP_060225085.1;XP_060225086.1;XP_060225087.1;XP_060225088.1;XP_060225089.1;XP_060225090.1;XP_060225091.1;XP_021507005.1;XP_060225000.1;XP_060225001.1;XP_060225962.1;XP_060225093.1;XP_060225094.1	LOC110543095;LOC110543428;LOC110557144;LOC110557146	2.89236	4.36649	0.0516351	0.18065	5.00171	4.24717
Trir	XP_021487949.1	Trir	2.8623	1.0847	3.098	2.62676	NaN	0
Rbm10;Rbm6	XP_021481932.1;XP_021481933.1;XP_021481934.1;XP_021481935.1;XP_060231142.1;XP_021518059.1;XP_021518073.1;XP_021518104.1;XP_021518110.1;XP_021518116.1;XP_060241284.1	Rbm10;Rbm6	2.84912	1.7443	1.20763	1.33668	0.969398	1.3689
Kcna1;Kcna2;Kcna3;Kcna4;Kcna5;Kcna6	XP_021487404.1;XP_021487413.1;XP_021487421.1;XP_060240226.1;XP_060240222.1;XP_060240223.1;XP_060240224.1;XP_060240225.1;XP_021504386.1;XP_021508752.1;XP_021508753.1;XP_021508754.1;XP_021508755.1;XP_021508756.1;XP_060248898.1;XP_060248899.1;XP_021518473.2;XP_021518474.2;XP_060248900.1	Kcna1;Kcna2;Kcna3;Kcna4;Kcna5;Kcna6	2.81824	1.14083	5.57974	2.91969	NaN	0
Znf706	XP_021511825.1	Znf706	2.77658	-0.00765605	1.40627	1.74198	0.0756259	-0.189407
Lrrk2	XP_060244772.1;XP_060244773.1;XP_060244774.1;XP_060244775.1;XP_060244776.1	Lrrk2	2.761	3.04913	0.767733	1.05305	1.68109	2.50539
Ntn4	XP_060233914.1;XP_060233915.1;XP_060233916.1	Ntn4	2.72677	-1.74071	0.652387	1.04041	0.801207	-1.49406
Rab1a;Rab1b;Rab8a;Rab8b	XP_021494015.1;XP_021504138.1;XP_021505935.1;XP_021509517.1	Rab1a;Rab1b;Rab8a;Rab8b	2.66453	2.85948	0.0764343	0.392713	3.78771	2.85716
Tnnt3	XP_021489278.2;XP_021489295.2;XP_021489304.2;XP_021489312.2	Tnnt3	2.64031	1.83654	0.77153	1.5675	4.53053	1.90074
Ezh1	XP_021496807.1;XP_021496810.1;XP_021496811.1;XP_060242654.1;XP_060242655.1;XP_060242656.1;XP_060242658.1	Ezh1	2.63302	0.804497	0.561079	1.10901	0.705453	2.25358
Rassf2	XP_021506765.1;XP_021506774.1;XP_060227757.1	Rassf2	2.62893	2.03571	4.88543	2.42231	2.54201	2.29274
LOC110539680	XP_021482188.1	LOC110539680	2.61825	0.851744	0.14954	0.457971	2.15182	0.810492
St8sia5	XP_021517998.1;XP_021517999.1	St8sia5	2.60545	0.737673	0.976464	1.39746	NaN	0
Sirt6	XP_021492546.1;XP_021492547.1;XP_060227200.1;XP_060227201.1	Sirt6	2.60022	0.572504	1.94117	1.89026	NaN	0
LOC110553228	XP_060223975.1;XP_060240600.1;XP_060246255.1;XP_021511328.1;XP_060247240.1	LOC110553228	2.51127	5.28558	1.96772	1.70884	1.31464	4.0049
Plin1	XP_021514608.1	Plin1	2.48406	3.8918	3.15013	3.34494	6.77679	3.87352
Frmd4b	XP_021498032.1;XP_060239815.1;XP_060239816.1;XP_060239817.1;XP_060239818.1	Frmd4b	2.45619	-0.872356	1.92616	1.85122	1.04317	-0.948622
Tbc1d7	XP_021485957.1;XP_060228316.1;XP_060228317.1;XP_060228318.1	Tbc1d7	2.44471	-1.22427	1.77355	1.74216	0.64696	-1.81437
Ldb3	XP_060246886.1	Ldb3	2.42324	3.07516	3.99773	1.70031	4.50687	3.20266
Fat3	XP_060225718.1;XP_060225722.1;XP_060225732.1;XP_060225743.1;XP_060225754.1;XP_060225765.1	Fat3	2.41962	1.10357	3.90486	2.20028	NaN	0
Zmat2	XP_021507393.1	Zmat2	2.39243	0.916004	2.22937	2.08471	NaN	0
Abcd2	XP_021512962.2;XP_060244779.1	Abcd2	2.33029	3.16041	2.81483	1.83492	4.30093	3.272
Ak5	XP_060248469.1;XP_060248470.1	Ak5	2.32079	-0.387407	3.8699	1.95572	0.150485	-0.197186
Tmem68	XP_060241912.1;XP_060241913.1	Tmem68	2.29064	-0.192015	2.65201	1.92581	0.19753	0.390976
LOC132655934	XP_060246409.1	LOC132655934	2.28535	-2.28137	0.481566	0.785382	0.700226	-1.3101
Ripor2	XP_021497074.1;XP_021497075.1;XP_060228825.1;XP_060228826.1	Ripor2	2.28014	1.34674	3.03986	1.7653	NaN	0
Ubqln1;Ubqln2;Ubqln4	XP_021485894.1;XP_021493435.1;XP_021493436.1;XP_021509965.2;XP_021509966.2	Ubqln1;Ubqln2;Ubqln4	2.27482	-1.42196	0.278661	0.474716	0.3017	-0.582766
Fkbp8	XP_021493691.1;XP_021493692.1;XP_060237967.1	Fkbp8	2.24112	0.447517	0.391246	1.09615	1.24901	0.483782
Nefl	XP_021491198.1	Nefl	2.23234	1.15307	4.97849	1.90905	4.45402	1.08003
LOC132646041	XP_060225335.1	LOC132646041	2.20741	3.77205	2.14329	1.6801	2.51066	3.59379
Kazn	XP_021486633.1;XP_060235113.1;XP_060235114.1;XP_060235115.1;XP_060235116.1;XP_060235117.1;XP_060235118.1	Kazn	2.18714	0.909897	4.72769	2.14788	NaN	0
Fsd1	XP_021488703.1;XP_060227243.1	Fsd1	2.18259	1.29336	0.506447	0.848608	NaN	0
Cacnb2	XP_060228266.1;XP_060228267.1;XP_060228268.1;XP_060228269.1;XP_060228270.1;XP_060228271.1;XP_060228272.1;XP_060228273.1;XP_060228274.1;XP_060228275.1;XP_060228276.1;XP_060228277.1	Cacnb2	2.17497	1.13512	0.623809	0.771921	NaN	0
Mdga1	XP_021489148.1	Mdga1	2.13197	0.827526	1.95325	1.69536	NaN	0
Sipa1l1;Sipa1l2	XP_021504086.1;XP_021504094.1;XP_021504104.1;XP_060247776.1;XP_060247777.1;XP_021509473.1;XP_021509490.1;XP_021509518.1;XP_021509523.1;XP_021509530.1;XP_021509539.1;XP_021509545.1;XP_060243781.1;XP_060243782.1;XP_060243783.1;XP_060243784.1;XP_060243785.1;XP_060243786.1	Sipa1l1;Sipa1l2	2.12726	1.38352	0.0263498	-0.0822048	0.0433265	-0.230098
Nrip3	XP_021491951.1;XP_021491952.1	Nrip3	2.12243	1.85783	5.30021	2.35824	NaN	0
Rbpms2	XP_021499907.1	Rbpms2	2.10854	0.41326	5.57048	1.90343	0.101686	0.219769
Nefm	XP_021491175.1	Nefm	2.09618	1.18108	5.0364	1.85674	4.92043	1.13682
Plppr2	XP_021499494.1;XP_021499495.1;XP_021499497.1	Plppr2	2.05037	0.400698	2.65415	1.33401	NaN	0
Ppfia1;Ppfia2	XP_021489465.1;XP_021489733.1;XP_021489742.1;XP_060239248.1;XP_060239249.1;XP_060239251.1;XP_060239253.1;XP_060239255.1;XP_060239257.1;XP_060239258.1;XP_060239259.1;XP_060239261.1;XP_060239262.1;XP_060233963.1;XP_060233964.1;XP_060233965.1;XP_060233966.1;XP_060233967.1;XP_060233968.1;XP_060233969.1;XP_060233970.1;XP_060233971.1;XP_060233972.1;XP_060233973.1;XP_060233974.1;XP_060233975.1;XP_060233…	Ppfia1;Ppfia2	2.02835	0.290764	0.253955	0.449614	NaN	0
Ppp1r14a	XP_021499652.1	Ppp1r14a	2.01241	1.64544	4.85743	2.14147	1.84526	1.68351
Nefh	XP_021488394.1	Nefh	2.00902	1.40381	3.38904	1.57153	5.16454	1.37858
Mylk2	XP_021495397.1	Mylk2	1.99961	4.64246	1.93485	2.7432	2.63738	4.57852
Mustn1	XP_021490891.1	Mustn1	1.99312	5.0997	2.49753	2.05079	2.75727	4.88337
Vax2	XP_021497355.1;XP_021499083.1	Vax2	1.97266	1.07404	3.8256	1.79426	NaN	0
Spout1	XP_021503393.2	Spout1	1.96091	-0.0615768	1.38547	1.26652	NaN	0
Tceal1	XP_021517271.1;XP_060230762.1	Tceal1	1.95265	0.524038	2.79555	1.48725	NaN	0
Astn1	XP_060220509.1;XP_060220510.1;XP_060220511.1	Astn1	1.92231	-0.356777	3.06134	1.59507	NaN	0
Sema3b	XP_021517956.1;XP_060241287.1;XP_060241288.1;XP_060241289.1;XP_060241290.1;XP_060241291.1;XP_060241292.1;XP_060241293.1;XP_060241294.1;XP_060241295.1	Sema3b	1.91741	2.19706	0.554657	0.947343	2.00808	1.89695
Ampd1	XP_060249274.1	Ampd1	1.91549	2.84425	2.69664	1.67531	5.65533	2.8067
Tlk2	XP_021501256.1;XP_021501257.1;XP_021501258.1;XP_060242537.1;XP_060242540.1	Tlk2	1.90529	1.61297	0.362317	0.524345	NaN	0
Tacr1	XP_021511303.1	Tacr1	1.89361	0.884928	1.73405	1.06966	NaN	0
Tfpt	XP_021505228.1;XP_021505229.1	Tfpt	1.88602	0.408625	2.19647	1.39773	NaN	0
Hmga1	XP_021485695.2;XP_060225128.1	Hmga1	1.86612	0.565544	2.15695	1.5503	0.119845	-0.33651
Ank1	XP_060237455.1;XP_060237457.1;XP_060237460.1;XP_060237463.1;XP_060237464.1;XP_060237467.1;XP_060237470.1	Ank1	1.86266	3.59409	3.68976	1.99517	5.55088	3.55182
Scn2b	XP_021493572.1	Scn2b	1.86155	0.763683	2.39191	2.28333	0.101297	-0.311428
Olfm2	XP_021508164.1;XP_021508165.1;XP_060225999.1	Olfm2	1.85143	1.82325	3.33243	1.95317	NaN	0
Pgam2	XP_021488372.1	Pgam2	1.85143	2.67814	1.78762	2.69153	4.80275	2.75192
Myom2	XP_021489253.1;XP_021489254.1	Myom2	1.84604	3.20859	1.87128	1.20972	7.09898	3.19927
LOC110542728	XP_021484930.1	LOC110542728	1.84521	1.29333	2.54146	1.38935	4.36939	1.25706
LOC110563518	XP_021516284.1	LOC110563518	1.83621	1.75686	0.971616	1.19867	4.88339	1.73947
Nptxr	XP_021508092.1	Nptxr	1.83553	1.41985	2.29978	1.15952	NaN	0
Prkca;Prkcb;Prkcd;Prkcq	XP_021490902.1;XP_021490903.1;XP_060228281.1;XP_060228282.1;XP_060222882.1;XP_060222883.1;XP_021504176.1	Prkca;Prkcb;Prkcd;Prkcq	1.81581	1.26733	0.0362877	-0.106354	0.277051	0.721043
Cnga2	XP_060232733.1;XP_021520141.2	Cnga2	1.80364	-1.95488	2.30879	1.32042	1.44155	-1.56953
Pde6h	XP_021499953.1	Pde6h	1.80186	1.12594	5.15017	1.46125	NaN	0
Ebf3	XP_021490758.1;XP_021490759.1;XP_021490760.1;XP_021490761.1;XP_060237489.1;XP_060237492.1;XP_060237511.1;XP_060237521.1;XP_060237537.1;XP_060237543.1;XP_060237546.1	Ebf3	1.79803	-0.396583	3.44901	1.58787	NaN	0
Pwwp3b	XP_021484330.1;XP_060230414.1	Pwwp3b	1.79324	0.710505	1.25518	1.14842	NaN	0
Herc3	XP_021505901.1;XP_021505902.1;XP_021505904.1;XP_021505906.1;XP_021505908.1;XP_060229967.1;XP_060229968.1;XP_060229969.1	Herc3	1.78527	-0.0312309	1.19663	1.17825	NaN	0
Tmem145	XP_021516832.1;XP_021516833.1;XP_060222392.1;XP_060222393.1	Tmem145	1.78208	0.475241	1.37859	1.28085	NaN	0
Tph1	XP_021496076.1	Tph1	1.77837	-0.0143489	2.22348	1.34752	NaN	0
Casp14	XP_021511181.1	Casp14	1.77145	2.23258	0.135536	0.331426	5.64781	2.25764
Hdgfl2	XP_021488593.1;XP_060227256.1;XP_060227259.1	Hdgfl2	1.76158	-0.0663662	0.907528	1.23692	NaN	0
Tfb1m	XP_021504698.1	Tfb1m	1.75892	-0.438078	0.489107	0.669462	NaN	0
Lynx1	XP_021515513.1	Lynx1	1.73758	1.61409	2.47115	1.75194	NaN	0
Nfatc2ip	XP_021491577.1;XP_021491578.1	Nfatc2ip	1.7353	1.75144	3.80679	2.10495	NaN	0
Cplx2	XP_021502116.1;XP_021502118.1;XP_021502119.1	Cplx2	1.73417	0.435368	1.92946	1.0514	NaN	0
Syt7	XP_021491720.1;XP_021491721.1;XP_021491724.1;XP_021491725.1;XP_060242399.1;XP_060242420.1;XP_060242427.1	Syt7	1.73068	1.37703	2.79569	1.73956	NaN	0
LOC110557626;Scn3a	XP_021489962.1;XP_060246291.1;XP_060246292.1;XP_060246293.1;XP_060246294.1;XP_060246295.1;XP_060246296.1;XP_060246297.1;XP_060246298.1;XP_060246277.1;XP_060246278.1;XP_060246279.1;XP_060246280.1;XP_060246305.1	LOC110557626;Scn3a	1.7233	0.0773334	5.00126	1.84672	0.522074	0.526638
Sptbn4	XP_060222487.1	Sptbn4	1.72035	0.360023	3.48848	1.72727	NaN	0
Cngb1	XP_021497280.1	Cngb1	1.70371	-0.914251	1.41584	0.946652	0.405842	-0.48173
Map2	XP_021515787.1;XP_021515789.1;XP_021515792.1;XP_021515796.1;XP_021515797.1;XP_021515798.1;XP_060224483.1;XP_060224484.1;XP_060224485.1;XP_060224486.1;XP_060224487.1;XP_060224488.1;XP_060224490.1;XP_060224491.1;XP_060224492.1;XP_060224494.1;XP_060224495.1;XP_060224496.1;XP_060224497.1;XP_060224498.1;XP_060224500.1;XP_060224501.1;XP_060224502.1;XP_060224503.1;XP_060224504.1;XP_060224506.1;XP_060224…	Map2	1.69857	-0.686333	3.37292	1.16417	NaN	0
Rimbp2	XP_021495498.2;XP_021495503.2;XP_021495504.2;XP_060238265.1;XP_060238266.1;XP_060238267.1;XP_060238268.1;XP_060238269.1;XP_060238270.1;XP_060238271.1;XP_060238272.1;XP_060238273.1	Rimbp2	1.69062	0.719545	6.55192	1.66573	NaN	0
Gnat2	XP_021487356.1	Gnat2	1.68673	0.678875	4.22119	1.19961	4.06115	0.659196
LOC110566727	XP_021520303.1	LOC110566727	1.68558	1.41356	0.552261	0.85271	3.71161	1.44121
Pde6c	XP_021508776.1;XP_021508777.1	Pde6c	1.6841	0.855919	3.31761	1.43155	3.5988	0.848447
Ube2s	XP_021513016.1	Ube2s	1.67138	1.24412	1.86565	1.77289	NaN	0
Parp10	XP_021514377.1;XP_060245214.1;XP_060245215.1	Parp10	1.66793	-0.266569	2.14372	1.03224	0.00332915	0.00490125
Selenoh	XP_021498571.1	Selenoh	1.66521	0.59059	2.42236	1.74581	NaN	0
Slc4a10;Slc4a8	XP_060246247.1;XP_060246248.1;XP_060246249.1;XP_021514463.1;XP_060244575.1;XP_060244576.1	Slc4a10;Slc4a8	1.6643	0.995846	0.906602	0.858827	NaN	0
Cartpt	XP_021482020.1;XP_021482021.1	Cartpt	1.6642	0.620239	5.95767	1.66566	NaN	0
Gucy2d	XP_060220986.1	Gucy2d	1.66012	0.676573	2.05924	1.11484	2.57746	0.653982
Csnk1d;Csnk1e	XP_021493109.1;XP_021493110.1;XP_021493111.1;XP_021493112.1;XP_060242215.1;XP_060242216.1;XP_021517290.1;XP_021517291.1;XP_060245025.1;XP_060245026.1	Csnk1d;Csnk1e	1.65887	1.72018	5.57915	1.84301	NaN	0
Ptprn2	XP_060244268.1;XP_060244269.1;XP_060244270.1;XP_060244271.1;XP_060244272.1	Ptprn2	1.65093	-0.597816	0.308302	0.615505	0.746032	-0.588669
Sema4d	XP_021509987.2;XP_021509992.2	Sema4d	1.65006	1.60688	0.89511	0.982782	NaN	0
Ankrd33b	XP_021507424.1;XP_021507425.1;XP_060236378.1;XP_060236379.1	Ankrd33b	1.6428	0.953972	2.33796	1.01538	0.0827502	0.252296
Myoz1	XP_021498689.2;XP_060238053.1;XP_060238054.1	Myoz1	1.64102	2.39252	0.7602	1.0152	4.31446	2.41886
Micu2	XP_021494760.1	Micu2	1.63793	1.51478	2.14198	1.27589	2.18355	1.44562
Cabp1	XP_021487473.1;XP_060238545.1;XP_060238546.1	Cabp1	1.63298	1.2539	1.72671	1.18817	NaN	0
Adamtsl4	XP_021506196.1	Adamtsl4	1.63294	-0.403952	1.07226	1.01818	0.563503	-0.31983
Khdrbs1	XP_021492435.1	Khdrbs1	1.62759	0.702789	4.06199	1.36935	2.80779	0.708717
Ankrd33b	XP_021507424.1;XP_021507425.1;XP_060236380.1	Ankrd33b	1.62503	0.269716	1.92783	2.06691	NaN	0
Ptma	XP_021516980.1;XP_021516981.1	Ptma	1.60639	0.161232	2.06455	0.878033	2.1149	0.200786
Elavl2	XP_060221823.1;XP_060221824.1;XP_060221825.1;XP_060221826.1;XP_060221827.1;XP_060221828.1;XP_060221829.1;XP_060221830.1;XP_060221831.1;XP_060221832.1;XP_060221833.1;XP_060221834.1;XP_060221835.1;XP_060221836.1;XP_060221837.1;XP_060221838.1;XP_060221839.1;XP_060221840.1;XP_060221841.1;XP_060221842.1;XP_060221843.1;XP_060221844.1;XP_060221845.1;XP_060221846.1;XP_060221847.1	Elavl2	1.60332	0.957092	3.03865	2.50921	NaN	0
Shank1	XP_060236030.1	Shank1	1.59886	0.437656	4.50487	1.35736	NaN	0
Mdga1	XP_021489148.1;XP_021489149.1;XP_060225183.1;XP_060225184.1;XP_060225185.1;XP_060225186.1	Mdga1	1.59154	1.26376	2.57229	1.35033	0.710815	0.774513
Rgs9	XP_021503400.2;XP_060242482.1	Rgs9	1.5842	1.10497	2.07026	1.03114	2.42629	1.16341
Edf1	XP_021506832.1	Edf1	1.57755	4.60356	5.44602	1.72975	1.95648	3.92224
Rd3	XP_021519714.1	Rd3	1.56982	0.562916	2.88994	2.64428	0.164048	0.53326
Cdr2	XP_021491361.1;XP_021491363.1;XP_060222896.1;XP_060222897.1	Cdr2	1.56886	0.146322	0.613206	0.720142	NaN	0
Tnnc2	XP_021494227.1	Tnnc2	1.5651	2.08198	1.15002	1.46798	6.27493	2.1028
Yaf2	XP_060244760.1;XP_060244761.1;XP_060244762.1;XP_060244764.1;XP_060244765.1	Yaf2	1.56287	3.0772	1.20881	0.80954	2.76383	2.77844
Trim67;Trim9	XP_021504491.1;XP_060243583.1;XP_060243584.1;XP_060243585.1;XP_060243587.1;XP_060243588.1;XP_060243589.1;XP_060243590.1;XP_060243591.1;XP_060243592.1;XP_060243593.1;XP_060243594.1;XP_060243595.1;XP_060243596.1;XP_060243598.1;XP_060243599.1;XP_060243600.1;XP_060243601.1	Trim67;Trim9	1.5617	0.649549	2.45355	1.09574	NaN	0
Sorbs1	XP_060245120.1;XP_060245126.1;XP_060245132.1;XP_060245140.1;XP_060245148.1	Sorbs1	1.55882	1.34963	2.19614	1.38585	NaN	0
Glra2;Glra3	XP_060237776.1;XP_060237777.1;XP_060230552.1;XP_060230553.1;XP_060230554.1;XP_060230555.1	Glra2;Glra3	1.55867	-0.155851	3.8305	1.60862	NaN	0
Bsn;Pclo	XP_060241261.1;XP_060229873.1;XP_060229874.1;XP_060229875.1;XP_060229876.1;XP_060229877.1;XP_060229878.1	Bsn;Pclo	1.55649	1.07313	1.01073	1.20842	NaN	0
Slc8a2	XP_021503986.1;XP_060223934.1	Slc8a2	1.55135	1.06954	3.42303	1.83033	NaN	0
Calm1;Calm2;Calm3	XP_021499809.1;XP_021515501.1;XP_021513604.1	Calm1;Calm2;Calm3	1.55105	0.873884	0.389523	0.760772	2.22962	0.984852
Ss18l1	XP_021502019.1	Ss18l1	1.54909	-0.148457	1.63691	1.16127	NaN	0
Arhgef11	XP_021518208.2	Arhgef11	1.54894	1.38275	1.16214	1.25585	0.999173	1.19794
Srd5a1	XP_021495924.1	Srd5a1	1.54659	1.1145	1.55923	1.03394	2.10493	0.982423
Rom1	XP_021507549.1	Rom1	1.54256	0.56431	1.64991	0.983652	2.72036	0.606745
Sema4g	XP_060246325.1;XP_060246329.1;XP_060246337.1	Sema4g	1.53564	0.154949	0.557786	0.872878	NaN	0
Sfn	XP_021499796.1	Sfn	1.53556	0.126383	0.530032	-1.65227	0.336634	0.0974814
Gucy2f	XP_060230637.1	Gucy2f	1.52402	0.742529	1.81939	0.870008	NaN	0
LOC110542857;LOC110559418;LOC110566645	XP_060247176.1;XP_060219453.1;XP_060247174.1	LOC110542857;LOC110559418;LOC110566645	1.52246	2.50165	0.18097	0.608484	6.07852	2.46917
Shroom2	XP_060231130.1;XP_060231131.1;XP_060231132.1;XP_060231133.1;XP_060231134.1	Shroom2	1.51295	2.24872	0.837443	0.785114	NaN	0
Siglec10	XP_021501502.2;XP_021501503.2;XP_021501504.2	Siglec10	1.50039	0.230259	2.3803	1.10025	0.656389	0.209076
Gucy2d;Gucy2f;Npr2	XP_060220986.1;XP_021499966.1;XP_021502455.1;XP_060223796.1;XP_021514124.1;XP_021514125.1;XP_060230637.1;XP_021512237.2;XP_060247265.1;XP_060247266.1;XP_060247267.1;XP_060247268.1	Gucy2d;Gucy2f;Npr2	1.49842	0.470333	1.57034	0.946162	2.24511	0.437084
Sf1	XP_021494171.1;XP_021494173.1;XP_060241213.1	Sf1	1.48959	1.73376	2.54868	1.92605	NaN	0
Flywch2	XP_021488142.1;XP_021488143.1;XP_021488144.1	Flywch2	1.48761	0.816822	5.01537	1.32648	NaN	0
Map6	XP_060223610.1;XP_060223611.1	Map6	1.48663	1.88177	6.27859	1.15245	5.71654	1.85258
Rtn2	XP_021497878.1;XP_021497879.1	Rtn2	1.48652	2.70307	1.73116	1.09626	5.76248	2.67495
Prom1	XP_021510120.1;XP_021510121.1;XP_060221350.1;XP_060221351.1;XP_060221352.1	Prom1	1.48446	-3.14716	2.03542	0.945327	0.853331	-2.15695
Prr3	XP_021507037.1;XP_021507038.1;XP_060225008.1	Prr3	1.48312	0.873043	1.72831	1.02038	NaN	0
Morf4l2	XP_021517267.1;XP_060231525.1	Morf4l2	1.47809	0.679319	3.33032	1.54162	NaN	0
Lrrc73	XP_021495862.1	Lrrc73	1.45596	1.52199	5.26653	1.52883	NaN	0
Fabp4	XP_021501318.1	Fabp4	1.44907	3.19117	4.92338	1.80435	7.13585	3.19964
Krt4	XP_021484101.1	Krt4	1.44725	2.86861	0.0577818	-0.12222	4.8139	2.81707
Pde6a;Pde6b;Pde6c	XP_021489381.1;XP_060233194.1;XP_060237091.1;XP_060237092.1;XP_060237093.1;XP_060237094.1;XP_060237095.1;XP_021508776.1;XP_021508777.1	Pde6a;Pde6b;Pde6c	1.44479	0.376898	2.25378	1.0074	1.23607	0.440133
Cngb1	XP_021497279.1	Cngb1	1.44189	0.59018	1.86054	0.86268	1.83801	0.644175
Ccdc181	XP_021495089.1;XP_021495090.1	Ccdc181	1.43871	0.00873003	1.23418	1.34447	0.0195366	0.0548859
Dnmt3a	XP_021503954.1;XP_021503955.1;XP_021503956.1;XP_060221207.1;XP_060221209.1;XP_060221210.1;XP_060221212.1;XP_060221214.1	Dnmt3a	1.43822	1.80344	2.02598	1.40087	NaN	0
Cnga1	XP_060234707.1	Cnga1	1.43721	0.592077	1.90309	1.07004	1.8622	0.75322
Trarg1	XP_021520505.1	Trarg1	1.43445	5.81082	0.212577	-0.608074	1.94017	4.93822
Lrif1	XP_021482713.1;XP_021482714.1;XP_021482715.1;XP_021482716.1	Lrif1	1.429	0.996903	1.99866	1.19521	NaN	0
Asph	XP_021515494.1;XP_060241952.1	Asph	1.41969	0.697008	3.91277	1.36822	NaN	0
Amer2	XP_021520500.2	Amer2	1.41967	1.01845	7.98837	1.36959	NaN	0
Calml3	XP_021512383.1	Calml3	1.41441	0.669312	0.425587	0.78981	1.69177	0.883082
Inpp5b;Ocrl	XP_060235558.1;XP_060235559.1;XP_060235560.1;XP_060235561.1;XP_060235562.1;XP_060235563.1;XP_060235564.1;XP_060235565.1;XP_060235566.1;XP_060235567.1;XP_060235568.1;XP_060235569.1;XP_021518759.1;XP_060231511.1	Inpp5b;Ocrl	1.41377	0.680876	0.565571	0.625607	NaN	0
Cdhr1	XP_021500888.1	Cdhr1	1.41103	2.6974	2.5961	1.1283	1.32407	1.86114
Ldb3	XP_060246879.1;XP_060246880.1;XP_060246881.1;XP_060246882.1;XP_060246883.1;XP_060246884.1;XP_060246885.1;XP_060246886.1	Ldb3	1.38419	2.70041	2.40536	1.00025	6.9021	2.70628
Rgs9bp	XP_060222706.1	Rgs9bp	1.38024	0.571259	2.1967	0.935022	2.05523	0.740177
Mapt	XP_060242560.1;XP_060242561.1;XP_060242562.1	Mapt	1.37556	1.08376	1.96674	1.60457	NaN	0
Nptx1	XP_021495252.1	Nptx1	1.37486	-0.355196	6.39616	1.15426	NaN	0
LOC132649211;Tubb2a	XP_060228599.1;XP_060228468.1	LOC132649211;Tubb2a	1.37127	1.2235	6.51166	1.08556	2.85517	1.26371
Amer2	XP_060247074.1;XP_060247075.1	Amer2	1.37097	0.626488	7.82844	1.25132	NaN	0
Snrnp27	XP_021490176.1	Snrnp27	1.37024	1.71953	3.14685	1.08573	NaN	0
Dbp;Hlf	XP_021496091.1;XP_060235005.1;XP_060235008.1;XP_021510858.1;XP_021510859.1;XP_060242970.1;XP_060242971.1	Dbp;Hlf	1.36879	3.07945	0.959351	1.30838	3.02397	3.09702
Pde6a	XP_021489381.1;XP_060233194.1	Pde6a	1.36495	0.783878	1.68882	0.862958	3.14288	0.868586
Rbm3	XP_021483787.1;XP_021483789.1	Rbm3	1.3594	0.233868	2.38645	1.01943	2.45832	0.261979
Dennd6a	XP_021511699.1;XP_021511700.1;XP_060246726.1;XP_060246727.1	Dennd6a	1.35827	3.01179	0.983993	1.15609	2.94324	3.09884
Fgf12	XP_060247655.1;XP_060247656.1;XP_060247658.1;XP_060247659.1;XP_060226145.1;XP_060226146.1;XP_060226147.1;XP_060226148.1	Fgf12	1.35736	0.919834	8.35345	1.2799	NaN	0
Ttc9b	XP_021506295.1	Ttc9b	1.35549	0.187531	3.86754	1.30103	NaN	0
Clvs2	XP_021517038.1	Clvs2	1.34972	1.27084	1.65664	1.25094	NaN	0
Brsk1;Brsk2	XP_021511413.2;XP_021511414.2;XP_021511415.2;XP_021511416.2;XP_021511417.2;XP_021511418.2;XP_021511420.2;XP_021511421.2;XP_021511422.2;XP_021511424.2;XP_021511425.2;XP_021511426.2;XP_060238777.1;XP_060238805.1;XP_060238810.1;XP_021512994.1;XP_060223110.1	Brsk1;Brsk2	1.34612	0.170889	0.501636	0.578803	NaN	0
Stmn3	XP_021501613.1;XP_060238677.1	Stmn3	1.33783	1.07769	3.69666	2.09834	NaN	0
Amer2	XP_021520499.2;XP_021520500.2;XP_060247074.1;XP_060247075.1	Amer2	1.33648	-0.137186	8.87289	1.38615	NaN	0
Prph2	XP_021495887.1	Prph2	1.33616	0.859503	1.65124	0.911466	4.08769	0.847637
Brsk1	XP_021512994.1;XP_060223110.1	Brsk1	1.33507	1.60121	6.72436	1.21128	NaN	0
Pxdn	XP_021513247.1;XP_021513248.1	Pxdn	1.33337	0.0327606	1.14681	0.97385	0.14664	-0.0494547
Zc2hc1a	XP_021505706.1	Zc2hc1a	1.32251	-1.29951	4.81568	1.33561	0.575451	-0.831378
Gucy2d;Gucy2f	XP_060220986.1;XP_060230637.1	Gucy2d;Gucy2f	1.32208	0.917915	2.34439	1.13114	2.15589	0.909585
LOC110563073	XP_021515700.1	LOC110563073	1.31346	-0.268728	0.830337	0.637955	0.487588	-0.139573
Hps3	XP_021493533.1;XP_021493535.1;XP_060234110.1	Hps3	1.31263	2.37659	2.2368	1.27455	2.05285	1.94539
Cuedc2	XP_021505950.1;XP_021505966.1;XP_060246617.1;XP_060246618.1;XP_060246620.1;XP_060246621.1;XP_060246622.1;XP_060246623.1	Cuedc2	1.31112	0.204188	1.19058	0.807934	NaN	0
Calb1	XP_021486579.1	Calb1	1.29929	-0.948114	5.5631	1.0022	0.0827069	0.281247
Cntnap1	XP_021496842.1;XP_021496843.1;XP_060242653.1	Cntnap1	1.29513	1.60245	6.93393	1.24528	0.548258	1.80903
Cngb1	XP_021497279.1;XP_021497280.1	Cngb1	1.28958	-2.54656	1.40116	0.810739	0.695961	-1.60606
Pde6g	XP_021493046.1	Pde6g	1.28912	1.01739	2.11853	1.01513	3.76918	1.03171
Hmgn3	XP_060240668.1;XP_060240672.1	Hmgn3	1.28346	1.50047	4.52449	1.11267	2.72249	1.43618
Mb	XP_021492439.1;XP_060245154.1;XP_060245155.1	Mb	1.28255	0.289305	0.38152	0.471482	1.04849	0.212606
Dst;Macf1	XP_021518085.1;XP_021518086.1;XP_021518087.1;XP_060225812.1;XP_060225813.1;XP_060225814.1;XP_060225815.1;XP_060225816.1;XP_060225817.1;XP_060225819.1;XP_060225820.1;XP_060225821.1;XP_060225822.1;XP_060225823.1;XP_060225824.1;XP_060225825.1;XP_060225826.1;XP_060225827.1;XP_060225828.1;XP_060225829.1;XP_060225830.1;XP_060235591.1;XP_060235592.1;XP_060235593.1;XP_060235594.1;XP_060235595.1;XP_060235…	Dst;Macf1	1.28172	-3.27212	1.05241	1.60477	0.536391	-1.82476
Elavl2;Elavl4	XP_021509927.1;XP_021509928.1;XP_021509929.1;XP_021509930.1;XP_021509931.1;XP_060222100.1;XP_060222101.1;XP_060222103.1;XP_060222104.1;XP_060222105.1;XP_060222106.1;XP_060222107.1;XP_060222108.1;XP_060222109.1;XP_060222110.1;XP_060222111.1;XP_060222112.1;XP_060222113.1;XP_060222114.1;XP_060222115.1;XP_060222116.1;XP_060222117.1;XP_060221823.1;XP_060221824.1;XP_060221825.1;XP_060221826.1;XP_060221…	Elavl2;Elavl4	1.27819	2.09898	3.89089	1.71324	NaN	0
Dlg2	XP_021502378.1;XP_060223532.1;XP_060223536.1;XP_060223538.1;XP_060223541.1;XP_060223542.1;XP_060223543.1;XP_060223545.1;XP_060223546.1;XP_060223548.1;XP_060223549.1;XP_060223554.1;XP_060223562.1;XP_060223563.1	Dlg2	1.27195	1.7023	1.24283	1.04006	NaN	0
Carmil2	XP_021487769.1;XP_060248048.1;XP_060248049.1;XP_060248050.1	Carmil2	1.27129	1.24049	4.2112	1.34878	0.266986	2.07131
Tnni2	XP_060232322.1	Tnni2	1.26922	2.11592	0.96833	1.61485	4.85047	2.0479
Ppbp	XP_021512114.1	Ppbp	1.26884	5.39951	0.622637	0.520263	2.66647	5.62118
Pde6b	XP_060237091.1;XP_060237092.1;XP_060237093.1;XP_060237094.1;XP_060237095.1	Pde6b	1.26883	0.967085	1.72813	0.855081	5.46405	0.940378
Sin3a;Sin3b	XP_021489221.1;XP_021489224.1;XP_060230447.1;XP_021516292.1	Sin3a;Sin3b	1.2657	-0.78742	0.5857	0.670805	NaN	0
Strip2	XP_021496972.1;XP_021496974.1	Strip2	1.262	0.980135	0.723486	0.76982	NaN	0
Mettl9	XP_021491342.1	Mettl9	1.25887	-1.41789	0.0266167	-0.0466946	0.18869	-0.473099
Nfya	XP_021492934.1;XP_021492935.1;XP_021492936.1;XP_021492937.1;XP_021492938.1;XP_021492939.1;XP_060225595.1;XP_060225596.1;XP_060225597.1;XP_060225598.1	Nfya	1.25337	0.0833016	7.42466	1.40845	NaN	0
Pde6a;Pde6b	XP_021489381.1;XP_060233194.1;XP_060237091.1;XP_060237092.1;XP_060237093.1;XP_060237094.1;XP_060237095.1	Pde6a;Pde6b	1.25056	1.04218	1.89484	0.89967	3.49949	0.995385
Cacnb2;Cacnb3	XP_060228266.1;XP_060228267.1;XP_060228268.1;XP_060228269.1;XP_060228270.1;XP_060228271.1;XP_060228272.1;XP_060228273.1;XP_060228274.1;XP_060228275.1;XP_060228276.1;XP_060228277.1;XP_060244660.1;XP_060244661.1;XP_060244662.1;XP_021502530.1;XP_021502531.1;XP_060246139.1;XP_060246140.1;XP_060246141.1;XP_060246142.1;XP_060246143.1;XP_060246144.1;XP_060246145.1	Cacnb2;Cacnb3	1.25009	0.247438	2.15911	0.959839	NaN	0
Ttn	XP_060246394.1;XP_060246395.1;XP_060246396.1;XP_060246397.1;XP_060246398.1;XP_060246399.1	Ttn	1.24974	2.6251	1.30023	1.21762	6.60239	2.61987
Crocc	XP_021484773.1;XP_021484829.1;XP_021484936.1;XP_021484985.1;XP_021485041.1;XP_021485089.1;XP_060235148.1	Crocc	1.24534	0.37608	2.03417	0.684424	0.519046	0.366164
Ogt	XP_021483385.1	Ogt	1.24119	0.840578	2.48694	1.92178	NaN	0
Pds5a;Pds5b	XP_021514382.1;XP_060221245.1;XP_060231877.1;XP_060231878.1;XP_060231879.1;XP_060231880.1;XP_060231881.1;XP_060231882.1;XP_060231883.1;XP_060231884.1	Pds5a;Pds5b	1.24049	-0.434427	2.22585	1.76356	0.688863	-0.513731
Sarnp	XP_021512571.1;XP_060227749.1;XP_060227750.1	Sarnp	1.24001	0.767435	3.79534	1.25944	3.07684	0.79454
Slc6a14	XP_060231736.1	Slc6a14	1.23888	0.550299	1.80435	1.00288	0.139566	0.268506
Scg2	XP_021500159.1;XP_021500160.1;XP_021500161.1	Scg2	1.23184	-0.630444	4.29276	0.882113	0.316135	-0.45924
Pvalb	XP_021492371.1	Pvalb	1.23134	2.74532	0.413218	1.12615	4.20506	2.72612
Cntn2	XP_021492065.1;XP_021492067.1;XP_060220256.1;XP_060220257.1;XP_060220258.1;XP_060220259.1	Cntn2	1.22796	1.08411	1.85379	1.43389	NaN	0
Rbm14	XP_021505960.1;XP_021505962.1	Rbm14	1.2272	0.611626	2.00417	0.643759	4.04047	0.618618
Rd3l	XP_021517584.2;XP_060244436.1	Rd3l	1.22578	0.307915	1.6693	0.859892	NaN	0
Rps7	XP_021509243.1;XP_060227481.1	Rps7	1.22343	0.47714	1.14238	0.603449	1.74807	0.415267
Srl	XP_021488119.1	Srl	1.22167	2.51121	0.838647	1.15792	6.51952	2.47868
Mllt11	XP_021512521.1;XP_060249099.1	Mllt11	1.22155	2.36532	2.57223	0.79558	NaN	0
Syt3	XP_021489520.1;XP_021489521.1;XP_060236052.1;XP_060236057.1;XP_021512092.2;XP_060223768.1;XP_060223769.1	Syt3	1.22023	0.869074	1.38355	0.969908	NaN	0
Pea15	XP_021506272.1	Pea15	1.21688	0.519775	0.200823	0.314813	2.66299	0.500632
Fubp1	XP_021505286.1;XP_021505291.1;XP_021505293.1;XP_060248476.1;XP_060248478.1;XP_060248479.1;XP_060248480.1	Fubp1	1.21551	0.960228	2.85947	1.24861	3.68036	0.954083
Derpc	XP_021488252.1	Derpc	1.21428	3.24	2.09128	1.49485	2.35836	2.94079
Lrrc14	XP_021514884.1;XP_060245178.1;XP_060245179.1;XP_060245180.1	Lrrc14	1.21079	-2.30815	2.01208	1.75148	0.315538	-1.06246
Rrp1	XP_021505338.1	Rrp1	1.20876	-0.619047	1.77615	1.14618	NaN	0
Pnma8b	XP_021499802.1	Pnma8b	1.20798	2.04788	8.51411	1.19751	NaN	0
Map7d2	XP_060230342.1;XP_060230344.1;XP_060230345.1;XP_060230346.1;XP_060230347.1;XP_060230348.1;XP_060230349.1;XP_060230350.1;XP_060230351.1;XP_060230352.1	Map7d2	1.20348	1.3795	2.12445	1.02167	NaN	0
Cnga3	XP_021487214.1	Cnga3	1.20284	0.167595	1.8859	1.44596	NaN	0
Syt12	XP_060239997.1;XP_060240003.1;XP_060221132.1	Syt12	1.19796	1.54802	3.51998	1.67611	NaN	0
Rho	XP_021496704.1	Rho	1.19678	0.384315	1.63703	0.927302	2.96966	0.40018
Plcxd2	XP_021508881.1	Plcxd2	1.19469	0.881212	4.60507	1.1643	NaN	0
LOC110559418	XP_060219453.1	LOC110559418	1.1928	2.47298	0.566761	1.94972	6.21297	2.50795
Rgs8	XP_021488560.1;XP_021488561.1;XP_021488562.1;XP_021488563.1;XP_060220445.1;XP_060220446.1;XP_060220447.1;XP_060220449.1;XP_060220450.1;XP_060220451.1;XP_060220452.1;XP_060220453.1	Rgs8	1.19187	1.22479	2.68734	1.8874	NaN	0
Grik1;Grik2;Grik3	XP_060226676.1;XP_060226677.1;XP_060226678.1;XP_060226679.1;XP_060226680.1;XP_060226681.1;XP_060226682.1;XP_060226683.1;XP_060235548.1;XP_060229525.1;XP_060229526.1;XP_060229527.1;XP_060229528.1;XP_060229529.1;XP_060229530.1;XP_060229531.1	Grik1;Grik2;Grik3	1.1908	0.563767	3.78505	0.927808	NaN	0
Kndc1	XP_021493497.1	Kndc1	1.18942	0.725073	0.369219	0.353331	NaN	0
Crocc	XP_021484773.1;XP_021484829.1;XP_021484936.1	Crocc	1.1876	0.455473	1.28531	1.01415	NaN	0
LOC110552976	XP_021500335.1;XP_021505247.1	LOC110552976	1.18635	-1.19534	1.99849	1.49326	1.53187	-1.00365
Hspa12a	XP_060247730.1;XP_060247732.1	Hspa12a	1.18566	-0.0258903	4.43445	1.14585	NaN	0
Sec24c	XP_021498622.1;XP_021498623.1;XP_021498624.1	Sec24c	1.17838	0.92063	0.728431	1.07903	NaN	0
Crocc	XP_021484773.1;XP_021484936.1;XP_021484985.1;XP_021485041.1;XP_021485089.1;XP_060235148.1	Crocc	1.17679	-3.60684	3.16406	0.854705	0.448694	-1.85147
Gsdma	XP_060242767.1;XP_060242768.1	Gsdma	1.17381	2.50245	0.754136	0.869383	5.29103	2.51816
LOC110552775;LOC110552776;LOC110559418;LOC110559419;Myh13	XP_060219461.1;XP_060219462.1;XP_060219453.1;XP_060219459.1;XP_060219454.1	LOC110552775;LOC110552776;LOC110559418;LOC110559419;Myh13	1.16973	-4.90887	1.09916	1.27707	1.02062	-3.59767
Slc1a5	XP_021499826.1	Slc1a5	1.16783	2.19321	3.60098	0.835532	4.26679	2.22572
Ly6h	XP_021515275.1;XP_021515281.1;XP_021515289.1;XP_060245259.1	Ly6h	1.16266	0.0671749	3.08169	1.43186	NaN	0
Tub;Tulp1	XP_060225153.1;XP_021517631.1;XP_060223064.1;XP_060223066.1	Tub;Tulp1	1.1619	1.07953	2.64773	1.69343	0.868681	1.33988
Cntnap2	XP_060236076.1	Cntnap2	1.16176	0.955523	9.54191	1.11137	NaN	0
Kcna2	XP_021508752.1;XP_021508753.1;XP_021508754.1;XP_021508755.1;XP_021508756.1;XP_060248898.1;XP_060248899.1	Kcna2	1.16167	-0.020567	1.72798	1.85825	NaN	0
Krt2;Krt4;Krt5;LOC110566745;LOC110566746;Nefh	XP_021484101.1;XP_021488394.1;XP_021520327.2;XP_021520328.2;XP_021520329.2;XP_021520332.1;XP_021483471.2;XP_021483475.1;XP_060244548.1;XP_021483938.2;XP_021520330.1;XP_060244549.1;XP_060244550.1	Krt2;Krt4;Krt5;LOC110566745;LOC110566746;Nefh	1.16144	1.97789	0.448752	-1.55377	4.31815	1.91915
Khdrbs1;Khdrbs2;Khdrbs3	XP_021492435.1;XP_021502163.1;XP_060225799.1;XP_060225800.1;XP_060245301.1;XP_060245302.1	Khdrbs1;Khdrbs2;Khdrbs3	1.16117	0.138077	5.13554	1.27613	0.237092	0.0499535
Rbfox1	XP_060220101.1;XP_060220102.1;XP_060220105.1;XP_060220108.1;XP_060220110.1;XP_060220115.1;XP_060220120.1;XP_060220124.1;XP_060220127.1;XP_060220129.1;XP_060220132.1;XP_060220133.1	Rbfox1	1.15736	0.233377	0.928992	0.778852	NaN	0
Csnk1e	XP_021517290.1;XP_060245025.1	Csnk1e	1.15202	-0.0293083	3.7292	1.10227	NaN	0
Grk3	XP_021501997.1;XP_060238586.1	Grk3	1.14418	1.63406	4.13541	1.06574	1.04845	1.55242
Fus	XP_021517696.1;XP_021517697.1;XP_060222775.1;XP_060222776.1	Fus	1.14354	-0.882719	2.10504	0.754922	2.95894	-0.972261
Diras2	XP_021499258.1	Diras2	1.14267	0.114216	10.054	1.0324	NaN	0
Grk1	XP_021508725.1	Grk1	1.14088	0.770836	3.48742	0.875025	3.42946	0.766892
Dctpp1	XP_021491563.1	Dctpp1	1.13919	1.31401	6.94394	1.05359	NaN	0
C10H1orf52	XP_021508816.1	C10H1orf52	1.13693	0.411284	3.11663	1.08386	NaN	0
Ccdc124	XP_021493840.1;XP_021493841.1;XP_060237976.1	Ccdc124	1.13481	1.58946	3.66075	1.39234	0.962168	1.38497
Tmem88	XP_021503871.1	Tmem88	1.13409	1.56624	0.393363	0.547066	3.67303	1.48982
Sez6l2	XP_021491585.1	Sez6l2	1.13405	0.954132	7.86774	0.982506	NaN	0
Amer2	XP_021520499.2;XP_060247074.1;XP_060247075.1	Amer2	1.13404	-0.407404	9.13732	1.12409	0.0328775	-0.0536702
Myl1;Myl4	XP_021487605.1;XP_060242546.1;XP_060242547.1;XP_060242548.1;XP_021511370.1;XP_021511371.1;XP_060224542.1	Myl1;Myl4	1.13114	2.80429	0.0469936	0.167029	5.42243	2.82591
Eef1a2	XP_021501555.1	Eef1a2	1.12917	1.84251	8.05523	0.974458	2.67869	1.69946
Espn	XP_021499949.1;XP_060234961.1;XP_060234962.1;XP_060234963.1;XP_060234964.1	Espn	1.12692	0.711838	2.40009	2.55104	NaN	0
Cacna1s	XP_021492333.2	Cacna1s	1.12304	3.7836	1.02809	0.893811	2.44935	3.6852
Clvs1	XP_060241955.1;XP_060241956.1	Clvs1	1.12298	0.586939	1.3879	1.69794	NaN	0
Bmerb1	XP_060220218.1;XP_060220219.1	Bmerb1	1.1228	0.708695	0.688581	0.614859	NaN	0
Gtf2e2	XP_021492172.1;XP_021492173.1;XP_021492174.1;XP_060237585.1	Gtf2e2	1.12272	8.04403	1.49834	2.22419	3.12025	7.59269
Nwd2	XP_060221274.1;XP_060221275.1;XP_060221277.1	Nwd2	1.12267	-0.225405	2.42529	1.06612	NaN	0
Syt7	XP_021491720.1;XP_021491721.1;XP_021491722.1;XP_021491723.1;XP_060242399.1;XP_060242410.1	Syt7	1.1207	0.498945	3.11821	1.1795	NaN	0
Prdm8	XP_021496129.1;XP_060236968.1;XP_060236969.1	Prdm8	1.11916	-0.431233	6.94605	1.12404	NaN	0
Frem1	XP_021506061.1;XP_060221764.1;XP_060221765.1;XP_060221766.1;XP_060221767.1;XP_060221768.1;XP_060221769.1;XP_060221770.1;XP_060221771.1;XP_060221772.1	Frem1	1.11686	1.33928	0.685505	0.483436	2.41186	1.23112
Osmr	XP_060236488.1;XP_060236489.1;XP_060236490.1;XP_060236491.1;XP_060236492.1;XP_060236493.1;XP_060236494.1	Osmr	1.11508	1.2763	1.14118	1.14268	1.37429	0.924802
Oca2	XP_060222245.1;XP_060222246.1	Oca2	1.11214	2.00386	2.56168	1.33393	0.527924	1.50112
LOC110542857;LOC110552775;LOC110552776;LOC110559418;LOC110559419;LOC110559420;LOC110566645;Myh13;Myh7b	XP_060238975.1;XP_060247176.1;XP_060219461.1;XP_060219462.1;XP_060219453.1;XP_060219459.1;XP_060219455.1;XP_060219456.1;XP_060219457.1;XP_060219458.1;XP_060219454.1;XP_060247174.1	LOC110542857;LOC110552775;LOC110552776;LOC110559418;LOC110559419;LOC110559420;LOC110566645;Myh13;Myh7b	1.1121	0.815554	0.224291	0.733509	3.73631	0.819184
Xkr7	XP_021495363.1	Xkr7	1.11172	1.45563	4.76492	1.03852	NaN	0
Nxnl1	XP_021493820.1;XP_060238012.1	Nxnl1	1.11069	-0.676748	4.49495	0.917796	0.429647	-0.818095
Nptn	XP_021505419.2;XP_021505424.1;XP_021505426.1	Nptn	1.10725	1.99312	6.12825	1.34159	NaN	0
Cwc15	XP_021490851.1;XP_021490852.1;XP_060225421.1	Cwc15	1.105	1.33564	2.20996	1.35909	0.981719	2.16017
Fmr1;Fxr2	XP_060231414.1;XP_060231415.1;XP_060231416.1;XP_060231417.1;XP_060231418.1;XP_060231419.1;XP_021503885.1;XP_021503886.1;XP_060219418.1	Fmr1;Fxr2	1.10342	-0.229799	1.8195	1.78833	0.0692699	0.21182
Larp6	XP_021497206.1;XP_021497207.1	Larp6	1.10321	1.78288	3.20663	1.87048	NaN	0
Dpagt1	XP_021515079.1;XP_060228400.1;XP_060228405.1	Dpagt1	1.10277	1.28197	0.0170315	0.0287251	3.46325	1.2057
Khdrbs2	XP_021502163.1	Khdrbs2	1.1009	1.70848	3.28138	0.982591	NaN	0
Cdk12	XP_021515554.2;XP_021515555.2;XP_021515556.2;XP_021515557.2;XP_021515559.2;XP_021515560.2;XP_060242788.1;XP_060242789.1	Cdk12	1.10088	1.38644	0.735793	0.750116	NaN	0
Doc2b	XP_021490911.2;XP_060243262.1	Doc2b	1.09748	0.544016	4.07753	1.41322	NaN	0
Abcc1;Abcc3;Abcc4	XP_021492776.1;XP_021492777.1;XP_021498803.1;XP_060242925.1;XP_021513222.1;XP_021513223.1;XP_060220228.1;XP_060220229.1;XP_060220230.1	Abcc1;Abcc3;Abcc4	1.09688	-2.91574	1.00877	1.77645	0.486409	-2.35829
Brsk2	XP_021511413.2;XP_021511414.2;XP_021511415.2;XP_021511416.2;XP_021511417.2;XP_021511418.2;XP_021511420.2;XP_021511421.2;XP_021511422.2;XP_021511424.2;XP_021511425.2;XP_021511426.2;XP_060238777.1;XP_060238805.1;XP_060238810.1	Brsk2	1.09596	0.210297	8.86097	1.08883	NaN	0
Sec24a;Sec24b	XP_060219727.1;XP_060219728.1;XP_021500759.1;XP_021500765.1;XP_021500774.1;XP_021500781.1;XP_060248677.1	Sec24a;Sec24b	1.09557	0.448923	0.316565	0.889935	NaN	0
Glra1	XP_021490279.1;XP_021490280.1	Glra1	1.09523	1.16851	0.330144	0.39444	NaN	0
Eif1ax;LOC110557911	XP_021483940.1;XP_021508230.2	Eif1ax;LOC110557911	1.09512	-0.065094	7.53254	1.07013	0.00956736	-0.0125326
LOC110539925	XP_021482419.2	LOC110539925	1.09435	-1.0608	0.758903	0.989236	0.0360426	-0.124241
Tagln2;Tagln3	XP_021506260.1;XP_060220694.1;XP_060226471.1	Tagln2;Tagln3	1.09331	0.0138779	3.41181	1.17046	0.388824	-0.118732
Golga7b	XP_021496118.1	Golga7b	1.08917	1.31849	5.45504	1.21603	NaN	0
Cpne4	XP_060241373.1;XP_060241374.1;XP_060241375.1	Cpne4	1.088	-0.0814609	5.84169	0.869485	0.0618202	0.373998
Trim67	XP_021504491.1	Trim67	1.08775	1.32355	8.84311	1.11047	NaN	0
Dnajc27	XP_021503947.1	Dnajc27	1.08618	0.463465	3.07102	0.788787	NaN	0
Tubb4a	XP_060227305.1	Tubb4a	1.0838	1.27277	10.075	1.17098	3.4594	1.27246
Dpp10	XP_060227759.1;XP_060227760.1	Dpp10	1.08373	2.10709	10.3556	1.18168	NaN	0
Unc13c	XP_060240745.1;XP_060240746.1;XP_060240747.1	Unc13c	1.08314	0.672642	1.28824	0.789836	NaN	0
Cdc42ep4	XP_021490650.1;XP_021490659.1;XP_060242429.1	Cdc42ep4	1.08201	0.391813	4.11134	0.903779	1.28751	0.402754
Agap1	XP_021506068.1;XP_021506069.1;XP_021506070.1;XP_021506071.1;XP_021506072.1;XP_060224803.1;XP_060224804.1	Agap1	1.07964	1.34031	7.34053	1.12447	NaN	0
Stmn2	XP_021487985.1;XP_060241781.1	Stmn2	1.07744	0.82234	6.23081	0.947252	2.88546	0.80239
Eif4h	XP_021502347.1	Eif4h	1.07691	2.12994	5.18426	1.14204	3.98451	1.99175
Atp1a1;LOC110556693;LOC110556713	XP_060220679.1;XP_021506279.1;XP_021504168.1	Atp1a1;LOC110556693;LOC110556713	1.074	1.83617	0.139562	-0.514928	3.45187	1.74604
Prox1	XP_060220892.1;XP_060220893.1;XP_060220894.1;XP_060220895.1;XP_060220896.1	Prox1	1.07212	0.203022	4.7607	1.24504	NaN	0
Timm8a	XP_021484043.1	Timm8a	1.07182	0.317009	0.109849	0.28705	NaN	0
Kcnc4	XP_021487333.1;XP_021487334.1;XP_021487335.1	Kcnc4	1.06846	0.872093	3.52222	1.08174	NaN	0
Pak4	XP_021499628.1;XP_021499629.1;XP_060222538.1;XP_060222539.1;XP_060222540.1;XP_060222541.1	Pak4	1.06782	1.42439	0.605724	0.559571	0.344031	0.854296
Lgi1	XP_021508778.1;XP_060244930.1	Lgi1	1.06734	-0.0779781	4.00237	1.17702	NaN	0
Rdh8	XP_021508129.1	Rdh8	1.06707	3.76324	2.03645	0.890203	3.09558	4.0559
Alkbh5	XP_021495194.1	Alkbh5	1.06671	1.91996	5.43429	1.03387	0.0650188	0.245621
Tubb3	XP_021486895.1	Tubb3	1.06211	0.726402	10.2169	1.16985	4.49664	0.760608
LOC110552776;LOC110559418;LOC110559419;LOC110559420;LOC110566645	XP_060247176.1;XP_060219462.1;XP_060219453.1;XP_060219459.1;XP_060219455.1;XP_060219456.1;XP_060219457.1;XP_060219458.1;XP_060247174.1	LOC110552776;LOC110559418;LOC110559419;LOC110559420;LOC110566645	1.06186	-5.57076	0.210847	0.746423	0.487258	-3.01711
Ckmt2	XP_021482085.1	Ckmt2	1.05998	2.45109	0.938443	1.62407	6.59132	2.46226
Elavl2;Elavl3	XP_021499480.2;XP_021499482.2;XP_021499483.2;XP_021509927.1;XP_021509928.1;XP_021509929.1;XP_021509930.1;XP_060222100.1;XP_060222101.1;XP_060222104.1;XP_060222105.1;XP_060222106.1;XP_060222107.1;XP_060222110.1;XP_060222113.1;XP_060222116.1;XP_060221823.1;XP_060221825.1;XP_060221826.1;XP_060221827.1;XP_060221828.1;XP_060221829.1;XP_060221830.1;XP_060221831.1;XP_060221832.1;XP_060221833.1;XP_060221…	Elavl2;Elavl3	1.05988	2.14044	2.80925	0.732944	NaN	0
Bcl7a	XP_021487047.1;XP_060238371.1	Bcl7a	1.05694	-0.123297	2.2405	0.879123	NaN	0
Cacnb1;Cacnb2;Cacnb3;Cacnb4	XP_060228266.1;XP_060228267.1;XP_060228268.1;XP_060228269.1;XP_060228270.1;XP_060228271.1;XP_060228272.1;XP_060228273.1;XP_060228274.1;XP_060228275.1;XP_060228276.1;XP_060228277.1;XP_060244660.1;XP_060244661.1;XP_060244662.1;XP_021502530.1;XP_021502531.1;XP_060246139.1;XP_060246140.1;XP_060246141.1;XP_060246142.1;XP_060246143.1;XP_060246144.1;XP_060246145.1	Cacnb1;Cacnb2;Cacnb3;Cacnb4	1.05629	2.71811	5.79508	1.01005	3.0089	2.62159
Tubb3;Tubb6	XP_021482884.1;XP_021486895.1	Tubb3;Tubb6	1.05219	0.87977	11.1239	1.04459	2.86419	0.828233
Elavl3	XP_021499480.2;XP_021499482.2;XP_021499483.2	Elavl3	1.05127	1.34463	5.47429	0.916608	NaN	0
Diras1	XP_021504537.1	Diras1	1.05027	0.437107	7.91192	0.955173	0.463083	1.61009
Gpr158	XP_060229085.1	Gpr158	1.04771	3.0078	6.16598	0.928551	0.718861	2.06033
LOC110548597;LOC132654295	XP_021492694.2;XP_060240221.1	LOC110548597;LOC132654295	1.04693	1.17539	1.09836	0.778829	3.92781	1.1931
Ttn	XP_060246394.1;XP_060246395.1;XP_060246396.1;XP_060246397.1;XP_060246398.1	Ttn	1.04488	2.85795	2.03759	1.03278	8.48798	2.84831
Tgm3	XP_060227379.1	Tgm3	1.0434	3.79926	0.973796	0.957958	3.30788	3.57043
LOC110555239	XP_021504023.1;XP_021504025.1;XP_060229860.1;XP_060229861.1;XP_060229862.1	LOC110555239	1.04111	0.691464	0.762808	0.725152	0.576792	0.566985
Mybpc2	XP_021489726.1	Mybpc2	1.04011	2.59323	1.85118	0.988946	6.44495	2.60223
Edil3	XP_060231179.1;XP_060231180.1;XP_060233725.1;XP_060233726.1	Edil3	1.03942	1.20894	3.66149	1.5025	3.01874	1.13831
LOC110542857;LOC110552775;LOC110552776;LOC110559418;LOC110559419;LOC110559420;Myh15	XP_060226484.1;XP_060247176.1;XP_060219461.1;XP_060219462.1;XP_060219453.1;XP_060219459.1;XP_060219455.1;XP_060219456.1;XP_060219457.1;XP_060219458.1	LOC110542857;LOC110552775;LOC110552776;LOC110559418;LOC110559419;LOC110559420;Myh15	1.03715	2.05911	0.333489	0.557656	4.17686	2.08896
Cltb	XP_021502108.2	Cltb	1.03696	6.94989	0.219312	-0.754461	2.12367	6.55019
Plcl2	XP_060225627.1;XP_060225628.1;XP_060225629.1	Plcl2	1.03581	-0.517057	7.7759	0.918455	0.274186	-1.01567
Aplf	XP_060239683.1;XP_060239686.1	Aplf	1.03495	1.94461	0.688294	0.592782	2.15476	2.23639
Cnbp	XP_021494472.1	Cnbp	1.03337	1.50907	3.76082	0.80069	4.87778	1.48723
Cacng2	XP_021492370.1;XP_060245090.1;XP_060245091.1	Cacng2	1.0329	1.07872	3.12786	1.12756	NaN	0
LOC132648706	XP_060226315.1;XP_060226316.1;XP_060226317.1;XP_060226318.1;XP_060226896.1	LOC132648706	1.02891	0.171482	0.169519	-0.365012	0.592391	0.315212
Tmpo	XP_021482557.1	Tmpo	1.02773	-1.07453	2.05955	0.972542	0.814392	-0.738609
Cacnb1	XP_021502530.1;XP_021502531.1	Cacnb1	1.02773	2.55278	0.511073	0.460911	5.30037	2.51488
Dph3	XP_021497416.1	Dph3	1.02696	2.05699	0.66401	0.597821	NaN	0
Hal	XP_021511140.1	Hal	1.02695	1.75804	0.335203	0.480268	1.18981	1.85928
LOC110565770	XP_021519206.2;XP_021519215.2;XP_021519222.2;XP_021519230.2;XP_021519239.2;XP_021519261.1;XP_021519270.1;XP_060241197.1;XP_060241199.1;XP_060241201.1;XP_060241202.1;XP_060241204.1;XP_060241206.1	LOC110565770	1.02287	0.687449	6.00399	0.935358	3.57411	0.692258
C16H2orf49	XP_021508606.1	C16H2orf49	1.02226	1.32435	5.42615	0.934441	3.87487	1.41718
Rph3a	XP_021488871.1;XP_021488872.1;XP_060238470.1	Rph3a	1.02155	0.456677	4.72267	1.18812	NaN	0
Rufy3	XP_060236886.1;XP_060236889.1;XP_060236890.1	Rufy3	1.02092	1.44343	6.98921	0.917503	NaN	0
Gnat1;Gnat2	XP_021487356.1;XP_021518031.1;XP_060229732.1	Gnat1;Gnat2	1.0204	0.559168	2.36651	0.708982	2.76824	0.580882
Slc24a4	XP_021505884.1;XP_021505885.1	Slc24a4	1.02037	0.526257	4.56048	0.885637	0.976138	0.40956
LOC110552775;LOC110559418;LOC110559419;Myh13	XP_060219461.1;XP_060219453.1;XP_060219459.1;XP_060219454.1	LOC110552775;LOC110559418;LOC110559419;Myh13	1.01887	1.49414	0.193593	0.651313	3.64067	1.56418
Elavl2;Elavl3;Elavl4	XP_021499480.2;XP_021499482.2;XP_021499483.2;XP_021509927.1;XP_021509928.1;XP_021509929.1;XP_021509930.1;XP_021509931.1;XP_060222100.1;XP_060222101.1;XP_060222103.1;XP_060222104.1;XP_060222105.1;XP_060222106.1;XP_060222107.1;XP_060222108.1;XP_060222109.1;XP_060222110.1;XP_060222111.1;XP_060222112.1;XP_060222113.1;XP_060222114.1;XP_060222115.1;XP_060222116.1;XP_060221823.1;XP_060221824.1;XP_060221…	Elavl2;Elavl3;Elavl4	1.01825	1.12377	6.87124	1.06291	NaN	0
Cggbp1	XP_021515337.1;XP_021515338.1	Cggbp1	1.01121	0.297972	6.23463	1.1713	NaN	0
Vstm2l	XP_021519346.1	Vstm2l	1.01097	0.682999	1.30404	1.02805	NaN	0
Slc24a1	XP_060240878.1;XP_060240879.1	Slc24a1	1.00959	0.492544	1.34817	0.609719	0.487951	0.264041
Gstm3;Gstm4;LOC110545509	XP_021487405.1;XP_060248888.1;XP_021487345.1;XP_021487351.1	Gstm3;Gstm4;LOC110545509	1.00762	1.3201	0.0234639	0.0857172	2.74596	1.24613
Aff4	XP_021493007.1;XP_060219710.1;XP_060219711.1	Aff4	1.00688	1.60823	2.78517	1.19835	NaN	0
Myl11	XP_021491617.1	Myl11	1.00657	2.24328	0.271449	0.835914	7.42513	2.26913
Kcna6	XP_021487421.1;XP_060240226.1	Kcna6	1.00533	0.823126	3.04672	0.756665	NaN	0
Clvs1;Clvs2	XP_021517038.1;XP_060241955.1;XP_060241956.1	Clvs1;Clvs2	1.00448	2.44762	6.55815	1.03423	NaN	0
Csnk1d	XP_021493109.1;XP_021493110.1;XP_021493111.1;XP_021493112.1;XP_060242215.1;XP_060242216.1	Csnk1d	1.00379	0.466404	4.85953	0.930165	1.15863	0.738986
Tub	XP_060223064.1;XP_060223066.1	Tub	1.00326	1.73646	7.59499	0.987389	1.0354	2.50043
Dclk1;Dcx	XP_021493228.1;XP_021493229.1;XP_021493230.1;XP_021493235.1;XP_060234318.1;XP_060234319.1;XP_060230259.1;XP_060230260.1;XP_060230261.1	Dclk1;Dcx	1.00301	0.949001	5.79511	0.983179	0.181077	0.443197
Ank1	XP_060237469.1;XP_060237470.1	Ank1	1.0026	3.87359	2.0016	1.5137	4.3455	3.96802
Crk	XP_021490672.1	Crk	1.00242	0.610128	1.62213	1.65379	NaN	0
Mdc1	XP_021506997.1;XP_021506998.1;XP_021506999.1;XP_060224969.1	Mdc1	1.00195	1.98761	0.499466	0.645701	NaN	0
Mxra7	XP_060242319.1	Mxra7	0.998598	0.448414	0.333555	-0.969757	1.15666	0.351802
Ttc9	XP_021509633.1	Ttc9	0.996303	0.875547	4.30157	0.782135	NaN	0
Kcnd2;Kcnd3	XP_060248915.1;XP_060248916.1;XP_060230176.1	Kcnd2;Kcnd3	0.994976	2.86953	8.48368	1.00464	NaN	0
Znf787	XP_021510072.1;XP_021510073.1;XP_021510074.1;XP_060231963.1;XP_060231968.1	Znf787	0.993862	2.05589	11.5155	0.98422	NaN	0
LOC110557375	XP_021507389.1;XP_060232690.1	LOC110557375	0.992161	0.464205	4.13602	0.721508	1.19931	0.364262
Gnb5	XP_021487308.1	Gnb5	0.992081	-0.317694	3.65732	0.803068	2.24063	-0.279509
Sf1	XP_021494164.1;XP_021494165.1;XP_021494170.1;XP_060241165.1;XP_060241172.1;XP_060241198.1	Sf1	0.991459	-0.0352344	1.88127	1.02637	NaN	0
Hspa12a	XP_021494871.1	Hspa12a	0.990433	1.15754	5.05666	1.15755	3.64098	1.20081
Dlg2	XP_060223532.1;XP_060223533.1;XP_060223534.1;XP_060223535.1;XP_060223536.1;XP_060223537.1;XP_060223538.1;XP_060223540.1;XP_060223541.1;XP_060223543.1;XP_060223545.1;XP_060223546.1;XP_060223548.1;XP_060223552.1;XP_060223564.1	Dlg2	0.989923	1.44946	6.56986	0.841559	NaN	0
Ralyl	XP_060241749.1;XP_060241750.1;XP_060241751.1;XP_060241752.1;XP_060241753.1;XP_060241754.1;XP_060241755.1;XP_060241756.1;XP_060241757.1;XP_060241758.1;XP_060241759.1;XP_060241760.1;XP_060241761.1;XP_060241762.1;XP_060241763.1;XP_060241766.1	Ralyl	0.98838	1.17011	1.01419	1.33732	NaN	0
Tmcc1;Tmcc2	XP_021492080.1;XP_021492081.1;XP_021492082.1;XP_060220253.1;XP_021496686.1;XP_021496687.1;XP_060239972.1;XP_060239973.1;XP_060239974.1	Tmcc1;Tmcc2	0.98715	2.04818	0.785908	0.75647	NaN	0
Fscn2	XP_021493078.1;XP_060242244.1	Fscn2	0.985756	0.0830803	10.8732	1.0143	NaN	0
Pqbp1	XP_021514280.1;XP_021514281.1;XP_021514282.1	Pqbp1	0.984625	3.57498	4.52428	0.931939	0.912554	2.52764
Sncg	XP_021491663.1	Sncg	0.983379	1.18596	8.87639	0.988804	6.39792	1.17391
Rbp3	XP_021483875.1	Rbp3	0.980015	1.62072	0.445334	0.607852	5.47272	1.59681
Prmt8	XP_021492723.1;XP_021492724.1;XP_060240232.1;XP_060240233.1	Prmt8	0.978111	2.62119	3.59684	0.799709	NaN	0
Kcnab2	XP_021499915.1;XP_060234949.1	Kcnab2	0.976408	0.631317	1.96792	0.808158	NaN	0
Smndc1	XP_021507875.1;XP_021507876.1;XP_021507877.1	Smndc1	0.976339	-2.42298	6.82212	0.869433	0.159659	-0.688956
Olfm1	XP_021494226.1;XP_021494306.1	Olfm1	0.974594	0.362774	1.73934	1.13976	NaN	0
Rwdd2a	XP_021495350.1;XP_060240642.1	Rwdd2a	0.973984	0.631886	0.52994	0.536641	NaN	0
Pomt2	XP_021508838.1	Pomt2	0.973856	2.43943	0.201184	0.382025	1.39245	2.29446
Pin4	XP_021485126.1	Pin4	0.972281	2.13935	4.67577	1.24603	3.50229	2.26394
Des;Krt8;Vim	XP_021481905.1;XP_021483297.1;XP_021490585.1;XP_021490586.1;XP_021499237.2;XP_021510094.1	Des;Krt8;Vim	0.97183	0.0274258	0.482956	0.433494	0.0943368	0.150369
Krt77	XP_021520334.1	Krt77	0.97047	2.48908	0.0302441	0.0647288	5.734	2.44104
Dnm1	XP_021512670.1;XP_021512975.1;XP_021513057.1;XP_021513200.1;XP_021513356.1;XP_060245908.1	Dnm1	0.970367	-0.206331	2.82506	0.679196	0.849929	-0.259316
Mapt	XP_021487553.1;XP_021487554.1;XP_021487556.1;XP_021487559.1;XP_060242553.1;XP_060242554.1;XP_060242555.1;XP_060242557.1;XP_060242560.1;XP_060242561.1;XP_060242563.1;XP_060242564.1;XP_060242565.1;XP_060242568.1	Mapt	0.970362	0.971909	8.16891	0.923935	1.9339	0.922173
Gkap1	XP_060236552.1;XP_060236553.1;XP_060236554.1;XP_060236555.1	Gkap1	0.970173	-1.2494	3.54194	0.947019	0.758052	-1.12873
Fxyd7	XP_021497213.1	Fxyd7	0.967443	1.68922	6.83037	1.27299	NaN	0
LOC110564376;Rps7	XP_021509243.1;XP_060227481.1	LOC110564376;Rps7	0.966986	0.287697	5.8526	1.09191	1.25816	0.260765
Hnrnpa1	XP_021507768.1;XP_021507770.1	Hnrnpa1	0.965881	0.897127	2.62103	0.822742	4.08281	0.866187
Mpg	XP_060219886.1;XP_060219887.1;XP_060219888.1	Mpg	0.963694	1.48713	2.19612	0.800725	NaN	0
Kcnj5	XP_060227388.1	Kcnj5	0.963314	0.694134	8.50186	0.981455	NaN	0
Phc2	XP_021492973.1;XP_021492979.1;XP_021492989.1;XP_021492997.1;XP_060235488.1;XP_060235489.1;XP_060235490.1;XP_060235491.1;XP_060235492.1	Phc2	0.96306	0.338333	0.0450191	-0.0973697	0.418908	0.293027
Phyhip;Phyhipl	XP_021498111.1;XP_021498112.1;XP_021498113.1;XP_021498114.1;XP_060247397.1;XP_021509068.1;XP_021509069.1;XP_021509070.1;XP_021509071.1;XP_060225356.1;XP_060225357.1;XP_060225358.1;XP_060225359.1;XP_060225360.1	Phyhip;Phyhipl	0.962143	-0.192421	8.51784	0.951607	0.0201242	0.0635668
Mphosph6	XP_021495711.1;XP_060247884.1	Mphosph6	0.961859	2.97858	0.599463	0.538007	NaN	0
Tlk1;Tlk2	XP_021494904.1;XP_021501256.1;XP_021501257.1;XP_021501258.1;XP_060242537.1;XP_060242538.1;XP_060242539.1;XP_060242540.1	Tlk1;Tlk2	0.961798	1.74344	1.02611	0.502255	1.65862	2.25121
LOC110541916	XP_021484275.2;XP_060230940.1;XP_060231365.1	LOC110541916	0.96162	2.33485	3.89691	0.950462	NaN	0
Cntnap4	XP_060247910.1;XP_060247911.1;XP_060247912.1	Cntnap4	0.961363	0.0557576	2.29291	0.738771	NaN	0
Gpsm2	XP_021487374.1;XP_021487375.1	Gpsm2	0.9611	2.30879	2.86357	1.24044	NaN	0
LOC110560371	XP_021511910.1	LOC110560371	0.960878	-0.351645	9.42364	1.00305	NaN	0
Brd2;Brd3;Brd4	XP_021485327.1;XP_060225078.1;XP_060225079.1;XP_021493036.1;XP_021493120.1;XP_021493206.1;XP_060245736.1;XP_021493243.2;XP_021493245.2;XP_021493248.2;XP_021493249.1;XP_060227048.1;XP_060227049.1	Brd2;Brd3;Brd4	0.959242	1.98805	1.32513	0.885593	NaN	0
Polr2i	XP_021496676.1;XP_060222633.1;XP_060222634.1	Polr2i	0.959234	1.02378	0.373501	0.45274	NaN	0
Grik1	XP_060226676.1;XP_060226677.1;XP_060226678.1;XP_060226679.1;XP_060226680.1;XP_060226681.1;XP_060226682.1;XP_060226683.1	Grik1	0.957685	0.144901	6.1809	0.934345	NaN	0
Opn1sw	XP_021517546.1	Opn1sw	0.955732	-0.695467	1.21827	0.813371	2.4148	-0.757015
Fstl5	XP_060234430.1;XP_060234431.1;XP_060234432.1;XP_060234433.1	Fstl5	0.952892	1.85225	2.4555	1.0302	NaN	0
Ankrd24	XP_021492543.1;XP_021492544.1;XP_060227184.1;XP_060227185.1;XP_060227186.1;XP_060227187.1;XP_060227188.1;XP_060227189.1;XP_060227190.1;XP_060227192.1;XP_060227193.1;XP_060227194.1;XP_060227195.1	Ankrd24	0.952726	1.37271	1.16127	0.807771	NaN	0
Pkm	XP_021494476.1;XP_060231281.1	Pkm	0.950014	1.53027	5.54019	0.769774	3.87551	1.49347
Eif1;LOC132648583	XP_060242706.1;XP_060242707.1;XP_060226590.1	Eif1;LOC132648583	0.948589	1.39055	3.1562	1.23799	0.684037	2.09646
Cnbp	XP_021494471.1;XP_021494472.1;XP_021494474.1	Cnbp	0.948128	1.49795	6.63388	0.905038	4.28726	1.46445
Suds3	XP_021514751.1	Suds3	0.945673	1.84088	1.5469	1.00446	NaN	0
Arhgef11	XP_060234534.1;XP_060234535.1;XP_060234539.1;XP_060234540.1	Arhgef11	0.945095	-1.77873	0.480256	0.723412	0.236027	-0.58592
Clasp2	XP_060241104.1;XP_060241111.1;XP_060241113.1;XP_060241116.1;XP_060241117.1;XP_060241119.1;XP_060241120.1;XP_060241121.1;XP_060241125.1;XP_060241126.1;XP_060241128.1	Clasp2	0.944862	0.293032	3.81963	0.737548	0.140969	0.109954
Hk2	XP_021513776.1;XP_060225445.1;XP_060225446.1;XP_060225447.1	Hk2	0.94066	1.20123	4.38365	0.732042	4.70156	1.20545
Bola3	XP_021520434.1	Bola3	0.940311	-0.0954551	2.77353	1.3334	0.184987	-0.365583
Ptx3	XP_021489743.1	Ptx3	0.938396	3.5318	0.629788	0.882981	6.88397	3.52735
Sf1	XP_021494164.1;XP_021494165.1;XP_021494168.1;XP_021494169.1;XP_021494170.1;XP_060241165.1;XP_060241172.1;XP_060241198.1;XP_060241217.1	Sf1	0.937672	0.263754	2.75742	0.933964	NaN	0
Prkrip1	XP_021507171.1;XP_060223877.1	Prkrip1	0.936087	2.06767	3.22922	1.0018	NaN	0
Ppp2r2b	XP_060233308.1;XP_060233309.1;XP_060233310.1;XP_060233311.1	Ppp2r2b	0.934725	-0.289186	3.89491	0.795347	NaN	0
Asns	XP_021503299.1;XP_021503300.1	Asns	0.933504	1.22065	4.59374	0.790971	2.26267	1.17519
Ralgps2	XP_060220479.1;XP_060220480.1;XP_060220481.1;XP_060220482.1;XP_060220483.1;XP_060220484.1;XP_060220485.1;XP_060220486.1;XP_060220487.1;XP_060220488.1;XP_060220489.1;XP_060220490.1;XP_060220491.1;XP_060220492.1;XP_060220493.1	Ralgps2	0.932688	-0.114584	1.72072	1.08997	0.0972271	-0.195712
Hnrnpa3	XP_021514348.1;XP_060246413.1	Hnrnpa3	0.932653	-0.75276	2.71183	0.894388	3.07011	-0.794814
Grm1	XP_060236268.1;XP_060236269.1;XP_060236270.1;XP_060236271.1;XP_060236272.1;XP_060236273.1	Grm1	0.932261	1.15298	10.038	0.935695	NaN	0
Slc10a4	XP_060236729.1	Slc10a4	0.931841	0.590136	1.69124	0.869734	0.202844	0.369399
Tulp1	XP_060225153.1	Tulp1	0.930494	0.426672	5.417	1.20145	NaN	0
Slirp	XP_021508976.1	Slirp	0.929916	0.287252	1.69869	0.737698	0.816575	0.305644
Sf1	XP_021494168.1;XP_021494169.1;XP_021494174.1;XP_060241217.1	Sf1	0.929876	1.96505	0.434176	0.596752	NaN	0
Usf2	XP_021497100.1;XP_021497107.1;XP_021497113.1	Usf2	0.929363	4.53488	3.76368	0.980942	3.24514	4.84777
Tlk1	XP_021494904.1	Tlk1	0.929264	1.70227	0.672299	0.601358	1.3029	1.47985
Syt4	XP_021520435.1	Syt4	0.927244	-1.84356	0.450281	0.287405	1.00961	-1.3226
Zcchc10	XP_021493020.1	Zcchc10	0.926662	-0.181591	0.462565	0.580893	NaN	0
LOC110561015;LOC110561035	XP_060238250.1;XP_060238251.1	LOC110561015;LOC110561035	0.926428	-0.0627002	4.56425	0.95826	0.693439	-0.234773
Celf4;Celf5;Celf6	XP_060227160.1;XP_060227161.1;XP_060227167.1;XP_060227168.1;XP_060227172.1;XP_060227173.1;XP_021494502.1;XP_021494503.1;XP_021494504.1;XP_060231201.1;XP_060233508.1;XP_060233509.1;XP_060233510.1;XP_060233511.1;XP_060233512.1;XP_060233513.1;XP_060233514.1;XP_060233515.1;XP_060233516.1;XP_060233517.1;XP_060233518.1;XP_060233519.1;XP_060233520.1;XP_060233521.1;XP_060233522.1;XP_060233523.1;XP_060233…	Celf4;Celf5;Celf6	0.924873	1.37984	6.51471	0.955576	NaN	0
Impg2	XP_060226539.1	Impg2	0.924768	0.158907	0.91152	0.657923	0.261227	-0.392897
Cend1	XP_060238659.1	Cend1	0.923305	-2.88911	6.05565	0.818871	1.36177	-2.71902
Mapt	XP_021487553.1;XP_021487554.1;XP_021487555.1;XP_021487556.1;XP_021487558.1;XP_021487559.1;XP_021487560.1;XP_060242553.1;XP_060242554.1;XP_060242555.1;XP_060242556.1;XP_060242557.1;XP_060242559.1;XP_060242560.1;XP_060242561.1;XP_060242562.1;XP_060242563.1;XP_060242564.1;XP_060242565.1;XP_060242566.1;XP_060242567.1;XP_060242568.1;XP_060242569.1	Mapt	0.922163	0.847569	8.14522	0.970981	2.18442	1.01503
LOC110561035	XP_060238251.1	LOC110561035	0.92165	0.21463	3.11749	0.922118	0.764077	0.271894
Ablim1	XP_021486664.2;XP_060247661.1;XP_060247662.1;XP_060247667.1;XP_060247685.1	Ablim1	0.921619	-0.0613632	1.01897	0.691859	0.0932202	-0.0657476
Frg1	XP_021509555.1;XP_021509556.1	Frg1	0.920752	0.838747	7.68778	0.98422	NaN	0
Kctd8	XP_060236698.1	Kctd8	0.920633	1.6015	6.72191	0.907041	NaN	0
Map1a	XP_021505515.1;XP_021505516.1;XP_021505519.1;XP_060228229.1	Map1a	0.920391	0.375906	7.3609	0.888815	2.6911	0.389924
Calb2	XP_021488181.1	Calb2	0.920214	0.675661	16.3329	0.932022	3.27638	0.649759
Chchd7	XP_021514911.1;XP_021514913.1;XP_021514914.1;XP_021514915.1;XP_021514916.1;XP_021514917.1;XP_060241922.1;XP_060241923.1	Chchd7	0.91943	1.35757	5.96934	0.831739	0.909877	1.81745
Cacnb1;Cacnb2;Cacnb4	XP_060228266.1;XP_060228267.1;XP_060228268.1;XP_060228269.1;XP_060228270.1;XP_060228271.1;XP_060228272.1;XP_060228273.1;XP_060228274.1;XP_060228275.1;XP_060228276.1;XP_060228277.1;XP_021502530.1;XP_021502531.1;XP_060246139.1;XP_060246140.1;XP_060246141.1;XP_060246142.1;XP_060246143.1;XP_060246144.1;XP_060246145.1	Cacnb1;Cacnb2;Cacnb4	0.919094	3.21125	4.7359	1.20675	1.76627	2.5885
Rbm10	XP_021481932.1;XP_021481933.1;XP_021481934.1;XP_021481935.1;XP_060231142.1	Rbm10	0.916656	0.247107	4.70257	0.680547	0.348066	0.200083
Kiaa0513	XP_021510137.1;XP_021510138.1;XP_021510139.1	Kiaa0513	0.915039	0.575466	10.2225	0.826553	0.635487	2.11097
LOC110560660	XP_060227574.1;XP_060227615.1	LOC110560660	0.91415	0.840816	3.69477	0.990061	NaN	0
Habp4	XP_021504761.1;XP_021504762.1;XP_060236324.1	Habp4	0.913635	-2.07015	2.43052	0.599185	2.65296	-2.25916
Calb1;Calb2	XP_021486579.1;XP_021488181.1	Calb1;Calb2	0.912897	0.17693	6.97243	1.01232	1.17597	0.291566
Dctn5	XP_021496325.2	Dctn5	0.912664	0.146324	2.17408	1.19291	0.576255	0.225133
Gnai1;Gnai2;Gnai3;Gnat1;Gnat2	XP_021487355.1;XP_021487356.1;XP_021517971.1;XP_021518031.1;XP_060230175.1;XP_060229732.1	Gnai1;Gnai2;Gnai3;Gnat1;Gnat2	0.912653	-0.361725	1.82606	0.62056	1.04181	-0.300768
Ankrd12	XP_060224230.1;XP_060224231.1;XP_060224232.1;XP_060224234.1	Ankrd12	0.911711	-0.754986	1.71555	1.07362	0.00920205	-0.0172418
Atp6v1g2	XP_021511557.1;XP_021511558.1;XP_021511560.1	Atp6v1g2	0.911144	0.32966	4.87848	0.754037	0.0273726	0.0654443
LOC110540315;Pcnp	XP_021516044.1;XP_021516045.1;XP_021516046.1;XP_021516047.1;XP_060226531.1;XP_060222247.1	LOC110540315;Pcnp	0.910521	0.564676	7.1893	0.768202	2.37298	0.686647
Gabra2	XP_060236703.1	Gabra2	0.909988	0.976605	3.84202	0.871017	NaN	0
Slc24a1	XP_060240878.1	Slc24a1	0.909479	-0.690226	0.896688	0.587822	1.41574	-0.590918
Zmat4	XP_060237473.1;XP_060237475.1	Zmat4	0.9077	0.661329	4.37593	0.963923	NaN	0
Rbfox2	XP_021492415.1;XP_021492416.1;XP_060245131.1;XP_060245133.1;XP_060245134.1;XP_060245145.1;XP_060245146.1;XP_060245147.1;XP_060245153.1	Rbfox2	0.906569	1.26209	1.67399	1.45304	NaN	0
Prpf38b	XP_021487383.1	Prpf38b	0.905857	0.344831	1.83859	0.514387	NaN	0
Shisa9	XP_060220184.1;XP_060220185.1	Shisa9	0.904867	1.94091	0.953289	1.10853	NaN	0
Rph3a	XP_021488871.1;XP_021488872.1;XP_021488873.1;XP_060238470.1	Rph3a	0.902657	0.722654	9.5973	0.971731	0.278177	0.647991
Mtmr14	XP_021493303.1;XP_021493304.1;XP_021493305.1;XP_060239892.1	Mtmr14	0.902647	0.484564	3.22778	0.780484	0.58263	0.534949
Khdrbs3	XP_060245301.1;XP_060245302.1;XP_060245303.1;XP_060245304.1	Khdrbs3	0.900589	-0.167948	2.70783	0.69468	0.25419	-0.067721
Kiaa1671	XP_021502001.1	Kiaa1671	0.899805	0.269888	3.28375	1.18315	NaN	0
LOC110552776;LOC110559418;LOC110559419;LOC110566645	XP_060247176.1;XP_060219462.1;XP_060219453.1;XP_060219459.1;XP_060219455.1;XP_060219456.1;XP_060219457.1;XP_060219458.1;XP_060247174.1	LOC110552776;LOC110559418;LOC110559419;LOC110566645	0.899424	-5.84778	0.288834	1.01952	0.543035	-3.5134
Bbs2	XP_060248191.1	Bbs2	0.898601	-2.39455	3.96422	0.693335	1.70098	-2.08458
Actl6b	XP_060223889.1	Actl6b	0.898598	0.924147	5.92584	0.875525	NaN	0
Dclk1	XP_021493228.1;XP_021493229.1;XP_021493230.1;XP_021493235.1;XP_060234318.1;XP_060234319.1	Dclk1	0.897795	0.758511	7.50267	0.911899	2.03584	0.65373
Snap25	XP_021512598.1	Snap25	0.89761	0.258759	5.10335	0.835002	NaN	0
Acot7	XP_021499923.1;XP_021499925.1;XP_021499926.1;XP_060234959.1	Acot7	0.895525	1.08665	10.3807	0.842905	3.35783	1.04029
Septin4	XP_021517150.1;XP_021517151.1;XP_021517154.1;XP_060243016.1;XP_060243017.1;XP_060243018.1;XP_060243019.1;XP_060243020.1;XP_060243021.1;XP_060243022.1;XP_060243023.1;XP_060243024.1;XP_060243025.1;XP_060243026.1;XP_060243027.1;XP_060243029.1	Septin4	0.895498	5.63581	5.69392	0.795495	1.83423	5.40192
Cdc42	XP_021486501.1;XP_060235250.1;XP_060235252.1;XP_060235253.1	Cdc42	0.895245	3.72021	8.07755	0.903863	2.38393	3.29836
Lbh	XP_021501395.1	Lbh	0.893841	0.579088	0.297892	0.630811	NaN	0
Ahi1	XP_060229676.1;XP_060229677.1	Ahi1	0.893215	1.44821	3.24723	0.976093	NaN	0
Krt24	XP_021481882.1;XP_021481883.1	Krt24	0.892954	1.20265	0.506465	0.732527	2.51631	1.09716
Cpne9	XP_060239896.1;XP_060239897.1	Cpne9	0.892462	0.60675	4.87385	1.1826	NaN	0
Lamp5	XP_021519660.1;XP_021519661.1;XP_060239188.1	Lamp5	0.891434	0.555973	8.73605	0.820563	NaN	0
Lysmd2	XP_021487303.1;XP_021487304.1	Lysmd2	0.890934	2.55612	6.21175	0.760034	1.79914	2.07981
Rps27l	XP_021494004.1;XP_021502395.1;XP_021508390.2;XP_021514599.1;XP_021516506.2	Rps27l	0.890799	0.483482	4.96733	0.850711	2.08097	0.472955
Nlgn1;Nlgn2;Nlgn3	XP_021503844.1;XP_060219412.1;XP_060219413.1;XP_060230969.1;XP_060230970.1;XP_060230971.1;XP_060234120.1;XP_060234121.1;XP_060234122.1;XP_060234123.1;XP_060234124.1;XP_060234125.1;XP_060234126.1;XP_060234127.1;XP_060234128.1;XP_060234129.1;XP_060234130.1;XP_060234131.1;XP_060234132.1;XP_060234133.1;XP_060234134.1	Nlgn1;Nlgn2;Nlgn3	0.890511	0.200537	2.3881	0.751913	NaN	0
Prr36	XP_060231857.1	Prr36	0.88981	0.759432	0.635861	0.649832	NaN	0
Ckm	XP_021497799.1	Ckm	0.888792	2.46438	0.97947	1.35107	6.17513	2.49835
Abca4	XP_021500689.2	Abca4	0.888716	1.05305	3.21674	0.780935	4.31101	1.0996
Kcnc1	XP_060234766.1;XP_060234770.1;XP_021489613.1	Kcnc1	0.888176	0.568073	3.72425	1.00468	NaN	0
Ddx17	XP_021517279.1;XP_021517280.1	Ddx17	0.888105	0.2526	5.47143	0.908949	2.10994	0.244043
Tpd52	XP_060241775.1;XP_060241776.1;XP_060241779.1;XP_060241780.1	Tpd52	0.888088	1.36992	4.85742	0.78723	NaN	0
Btbd8	XP_021493548.2	Btbd8	0.886688	1.52009	7.62501	0.884703	NaN	0
Mgp	XP_021499957.1	Mgp	0.886341	3.10731	0.184921	0.631329	5.19379	3.01049
Esrrg	XP_021510425.1;XP_060220876.1;XP_060220877.1;XP_060220878.1;XP_060220880.1;XP_060220881.1;XP_060220882.1;XP_060220883.1;XP_060220884.1;XP_060220885.1;XP_060220886.1;XP_060220887.1;XP_060220888.1;XP_060220889.1	Esrrg	0.885702	1.4	1.62265	1.14569	NaN	0
Kiaa1549	XP_021490798.1;XP_021490799.1;XP_021490800.1;XP_060236185.1;XP_060236187.1	Kiaa1549	0.885481	-1.00487	4.17785	0.750821	1.22013	-0.870897
Slc4a10;Slc4a8	XP_060246242.1;XP_060246243.1;XP_060246244.1;XP_060246245.1;XP_060246246.1;XP_060246247.1;XP_060246248.1;XP_060246249.1;XP_060246250.1;XP_021514463.1;XP_060244575.1;XP_060244576.1	Slc4a10;Slc4a8	0.88538	0.748106	7.24171	0.840808	2.29277	0.862181
Caap1	XP_021513501.1;XP_021513502.1	Caap1	0.885006	0.293242	4.10008	0.77529	0.0952765	0.359468
Slco4a1	XP_021503425.1;XP_060238715.1	Slco4a1	0.884794	0.933142	3.28986	1.09671	NaN	0
Rpl22;Rpl22l1	XP_021487664.1;XP_021487665.1;XP_021499938.1;XP_060234953.1;XP_060234954.1;XP_060234955.1;XP_060234956.1;XP_060229259.1	Rpl22;Rpl22l1	0.883999	0.661631	0.652286	1.18949	NaN	0
Grip2	XP_021493926.2;XP_021493927.2;XP_060239736.1;XP_060239738.1	Grip2	0.883419	0.694105	3.44818	0.846365	NaN	0
Eloa	XP_021487154.1	Eloa	0.882019	0.626627	6.16743	0.817765	0.246869	0.406353
Tbp	XP_021513091.1;XP_021516155.1	Tbp	0.881267	0.50214	0.40958	0.3818	NaN	0
Ankrd33	XP_021510086.1;XP_060244560.1;XP_060244561.1;XP_060244562.1	Ankrd33	0.880308	-0.0947857	2.72837	0.860237	NaN	0
Fabp3	XP_021492230.1	Fabp3	0.88006	2.16372	1.73358	0.612289	4.74811	2.20162
Reep1	XP_021516546.1;XP_060239533.1	Reep1	0.87994	0.437828	4.65173	0.761357	0.253166	-1.13541
Dcx	XP_060230259.1;XP_060230260.1;XP_060230261.1	Dcx	0.879124	0.527681	0.0288741	0.0374525	NaN	0
Bcat1	XP_021509870.1;XP_021509877.1;XP_021509885.1;XP_021509893.1;XP_060240453.1;XP_060240454.1;XP_060240455.1;XP_060240456.1;XP_060240457.1	Bcat1	0.878925	1.37248	13.1919	0.902384	6.99083	1.37444
Clec2l	XP_021487787.1;XP_060236142.1	Clec2l	0.878756	1.36712	4.51283	0.747579	NaN	0
Gng3	XP_021507528.1	Gng3	0.877933	0.481588	8.64381	0.855122	0.0725336	0.19873
Pde1c	XP_060235940.1;XP_060235941.1;XP_060235942.1;XP_060235943.1;XP_060235944.1	Pde1c	0.8776	1.1924	6.24464	0.795763	2.89381	1.15835
G3bp2	XP_021504313.1;XP_021504314.1;XP_021504315.1;XP_021504316.1;XP_021504317.1;XP_060236916.1;XP_060236917.1	G3bp2	0.877487	-0.105883	8.14063	0.822116	0.402766	-0.168704
Srgap1	XP_021510845.2;XP_021510851.2;XP_060226991.1	Srgap1	0.876922	-0.0207177	0.342792	0.351571	NaN	0
Lrfn2	XP_060225620.1	Lrfn2	0.875292	0.0661181	7.82133	0.919704	NaN	0
Sde2	XP_021511242.1	Sde2	0.874996	1.06129	3.03203	0.919701	0.980854	1.34408
Gpatch11	XP_021517211.1;XP_021517212.1;XP_021517213.1;XP_060220241.1;XP_060220245.1;XP_060220252.1;XP_060220255.1;XP_060220262.1;XP_060220269.1	Gpatch11	0.874474	-0.2619	9.59137	0.818274	0.148604	0.613358
Tcap	XP_021515553.1	Tcap	0.874346	2.02755	0.771052	0.808459	3.43212	1.93955
LOC110546935	XP_021489811.1	LOC110546935	0.873949	1.53408	6.10284	0.829934	0.211059	0.808172
Dnm1;Dnm2	XP_021499459.1;XP_021499460.1;XP_021499461.1;XP_021499462.1;XP_021499464.1;XP_021499465.1;XP_021499467.1;XP_021499468.1;XP_021499469.1;XP_060226412.1;XP_060226422.1;XP_060226429.1;XP_060226433.1;XP_060226452.1;XP_060226492.1;XP_021512349.1;XP_021512426.1;XP_021512500.1;XP_021512582.1;XP_021512670.1;XP_021512745.1;XP_021512822.1;XP_021512901.1;XP_021512975.1;XP_021513057.1;XP_021513200.1;XP_021513…	Dnm1;Dnm2	0.873508	0.364632	8.69817	0.811129	1.18574	0.264533
Nova1;Nova2	XP_060224292.1;XP_060224293.1;XP_060224294.1;XP_060224295.1;XP_060224296.1;XP_021497798.2	Nova1;Nova2	0.873161	1.17014	6.31867	0.747332	0.436387	1.63281
Cd36	XP_021517586.1;XP_021517587.1;XP_021517588.1;XP_060230220.1;XP_060230221.1;XP_060230222.1;XP_060230223.1	Cd36	0.872879	2.31774	1.17612	0.818759	5.33678	2.31893
Rbm10	XP_021481934.1;XP_021481935.1	Rbm10	0.872837	1.79158	1.41963	0.629815	NaN	0
LOC110559418;LOC110559420	XP_060219453.1;XP_060219455.1;XP_060219456.1;XP_060219457.1;XP_060219458.1	LOC110559418;LOC110559420	0.872158	1.85846	0.1163	0.476742	6.06083	1.89664
Dnm1	XP_021512349.1;XP_021512426.1;XP_021512500.1;XP_021512582.1;XP_021512745.1;XP_021512822.1;XP_021512901.1	Dnm1	0.872055	0.443293	4.78291	0.688858	NaN	0
Slc24a3	XP_021500272.2	Slc24a3	0.870901	3.35177	5.82539	0.842024	2.97485	3.14666
Myom1	XP_060224139.1	Myom1	0.870897	3.19882	0.299785	0.288812	6.25641	3.20362
Lca5l	XP_060226102.1	Lca5l	0.870703	0.617659	0.000823924	0.00202698	NaN	0
Psrc1	XP_021487402.1;XP_021487403.1;XP_060248874.1;XP_060248875.1	Psrc1	0.870062	1.59332	0.957	1.18209	3.36609	1.53979
Cntn1	XP_060244768.1;XP_060244769.1;XP_060244771.1	Cntn1	0.870009	0.526335	5.01355	0.862362	2.84751	0.467637
Grip1;Grip2	XP_021493926.2;XP_021493927.2;XP_060239736.1;XP_060239738.1;XP_060234088.1;XP_060234089.1;XP_060234090.1;XP_060234091.1;XP_060234093.1;XP_060234094.1;XP_060234095.1;XP_060234096.1;XP_060234097.1;XP_060234098.1;XP_060234099.1;XP_060234100.1;XP_060234101.1;XP_060234102.1;XP_060234103.1;XP_060234104.1;XP_060234105.1;XP_060234106.1;XP_060234107.1	Grip1;Grip2	0.86911	1.15522	3.11903	1.5314	NaN	0
Celf4	XP_060233508.1;XP_060233509.1;XP_060233510.1;XP_060233511.1;XP_060233512.1;XP_060233513.1;XP_060233514.1;XP_060233515.1;XP_060233516.1;XP_060233517.1;XP_060233518.1;XP_060233519.1;XP_060233520.1;XP_060233521.1;XP_060233522.1;XP_060233523.1;XP_060233524.1;XP_060233525.1;XP_060233526.1;XP_060233527.1;XP_060233528.1;XP_060233529.1;XP_060233530.1;XP_060233531.1;XP_060233532.1;XP_060233533.1;XP_060233…	Celf4	0.868441	2.29425	9.90509	0.947191	NaN	0
Mark1	XP_021491463.1;XP_021491464.1;XP_060220863.1	Mark1	0.867504	2.09399	3.13413	1.00298	NaN	0
Aipl1	XP_021497347.1	Aipl1	0.867134	1.08748	9.94126	0.886078	NaN	0
Nsrp1	XP_021510556.1	Nsrp1	0.866398	0.807016	3.41051	0.981054	0.628392	1.49804
Dpysl5	XP_021491151.1;XP_060221081.1	Dpysl5	0.865921	1.14997	12.3974	0.884893	3.77873	1.20226
Kif5a;Kif5c	XP_021509711.1;XP_060246117.1;XP_021513476.1	Kif5a;Kif5c	0.864416	1.77537	8.39157	0.832439	NaN	0
Kcnb1	XP_021493492.1;XP_060238786.1	Kcnb1	0.863468	0.0685559	2.73272	0.593299	NaN	0
Stxbp1	XP_021517370.1	Stxbp1	0.862104	2.18859	2.14344	1.35235	NaN	0
Cep170b	XP_021509829.1;XP_021509830.1	Cep170b	0.862055	0.137472	4.52508	0.70816	0.201837	-0.277278
Hcn2	XP_021497543.1	Hcn2	0.862019	-0.654476	4.67755	0.969543	NaN	0
Hcn3	XP_021485009.1;XP_021485501.1;XP_060248716.1	Hcn3	0.861979	0.828365	4.51166	0.780518	NaN	0
Ppm1e	XP_060243037.1	Ppm1e	0.861891	-1.65969	12.0805	0.805808	2.54035	-1.86014
Foxk2	XP_060242195.1;XP_060242196.1	Foxk2	0.860338	0.0218448	2.40601	1.00699	NaN	0
Prrt4	XP_021515570.1;XP_060230119.1;XP_060230120.1	Prrt4	0.859924	0.0512886	5.77301	0.853696	NaN	0
Casq1	XP_021506275.2	Casq1	0.858667	2.31654	0.934926	2.49959	7.4849	2.3053
Rbm15	XP_021487332.1	Rbm15	0.857534	0.798063	3.44825	0.62585	1.31244	0.686582
Grm2	XP_021512722.1;XP_021512723.1;XP_060241332.1;XP_060241334.1;XP_060241335.1	Grm2	0.857332	0.0947209	6.08652	0.846046	NaN	0
LOC110565081	XP_060224256.1	LOC110565081	0.856615	1.15879	2.81059	0.736943	NaN	0
Mybpc1;Mybpc2	XP_060233857.1;XP_060233858.1;XP_021489726.1	Mybpc1;Mybpc2	0.855871	2.29606	1.17463	0.616087	5.7239	2.2712
LOC110565770	XP_021519261.1;XP_021519270.1;XP_021519278.1;XP_060241206.1	LOC110565770	0.854654	7.79367	8.49617	0.814342	0.655937	4.18417
Cnbp	XP_021494471.1;XP_021494474.1	Cnbp	0.853977	0.313951	2.23428	0.689378	0.460413	0.93762
Nova2	XP_021497798.2	Nova2	0.853796	0.131105	8.48884	0.842372	0.125804	0.280115
Dgkh	XP_021513264.1;XP_021513265.1;XP_021513267.1;XP_060247462.1;XP_060247463.1;XP_060247464.1;XP_060247465.1	Dgkh	0.853176	0.535191	1.43163	0.860244	0.795597	1.02661
Ppp1r13b	XP_021511665.1;XP_021511666.1;XP_060244207.1;XP_060244208.1	Ppp1r13b	0.853014	1.60142	1.73292	2.45246	NaN	0
Pdxp	XP_021509682.1	Pdxp	0.85243	0.530222	8.9873	0.773037	3.68774	0.535611
Tceal3	XP_021485353.1;XP_021485354.1;XP_021485355.1;XP_060230568.1	Tceal3	0.851219	-2.56079	3.1579	0.716713	2.10473	-2.72735
Dhx29;Dhx57	XP_021490030.1;XP_060219975.1;XP_021494578.1	Dhx29;Dhx57	0.850988	2.64423	0.968619	0.575101	NaN	0
Epb41;Epb41l2	XP_021501356.1;XP_060229237.1;XP_060229238.1;XP_060229239.1;XP_060229240.1;XP_060229241.1;XP_060229242.1;XP_060229243.1;XP_060229244.1;XP_060229245.1;XP_060229246.1;XP_060229247.1;XP_060229248.1;XP_060229249.1;XP_060229251.1;XP_060229252.1;XP_060229253.1;XP_060229254.1;XP_060229255.1;XP_060229256.1;XP_060229257.1;XP_060235384.1;XP_060235385.1;XP_060235387.1;XP_060235388.1;XP_060235389.1;XP_060235…	Epb41;Epb41l2	0.849987	0.0902443	0.539828	-0.999428	0.139187	-0.377502
Cacnb3	XP_060244660.1;XP_060244661.1;XP_060244662.1	Cacnb3	0.84988	2.97364	6.47544	0.953653	4.57848	2.83081
Ndrg4	XP_021497246.1;XP_021497247.1;XP_021497248.1;XP_021497249.1;XP_021497250.1	Ndrg4	0.848356	0.614859	7.27647	0.791808	0.749873	0.593173
Kcna1;Kcna2;Kcna3	XP_060240222.1;XP_060240223.1;XP_060240224.1;XP_060240225.1;XP_021508752.1;XP_021508753.1;XP_021508754.1;XP_021508755.1;XP_021508756.1;XP_060248898.1;XP_060248899.1;XP_060248900.1	Kcna1;Kcna2;Kcna3	0.846777	0.363907	7.21884	0.88394	2.33207	0.35737
Tppp	XP_021487092.1;XP_060236335.1	Tppp	0.84585	1.07864	5.11426	0.894638	0.62909	0.673799
Adss1;Adss2	XP_021499533.1;XP_021509844.1	Adss1;Adss2	0.845695	4.57857	1.89109	1.2804	1.5514	3.49412
Dnmt1	XP_021508130.1	Dnmt1	0.844587	-0.225075	5.35987	0.808324	1.74702	-0.251485
Map1lc3a	XP_021496195.1	Map1lc3a	0.844437	0.516945	3.87048	0.744691	2.40594	0.521593
Tmem237	XP_060224390.1;XP_060224391.1;XP_060224392.1;XP_060224393.1;XP_060224394.1	Tmem237	0.844393	0.388338	7.44815	0.956701	0.386237	0.612575
Tceal3;Tceal5	XP_021484343.1;XP_021485353.1;XP_021485354.1;XP_021485355.1;XP_060230568.1	Tceal3;Tceal5	0.84391	0.882364	3.02312	0.784147	NaN	0
Syf2	XP_021498812.1	Syf2	0.84371	-1.72935	4.72724	0.839651	0.573027	-1.36735
Tubb1;Tubb3;Tubb6	XP_021482884.1;XP_021486895.1;XP_021506448.1;XP_060238729.1;XP_060238730.1	Tubb1;Tubb3;Tubb6	0.84337	0.0747737	1.16445	1.84434	0.116759	0.672413
Ntm	XP_060227176.1;XP_060227182.1;XP_060227191.1;XP_060227199.1;XP_060227204.1;XP_060227210.1	Ntm	0.84272	1.03034	1.64967	0.693435	2.71666	1.14239
Bbs7	XP_021510829.1	Bbs7	0.841825	-2.00707	2.15658	0.576704	3.79421	-1.95678
Ptprd	XP_060221717.1;XP_060221718.1;XP_060221719.1;XP_060221720.1;XP_060221721.1;XP_060221722.1;XP_060221723.1;XP_060221724.1;XP_060221725.1;XP_060221726.1;XP_060221727.1;XP_060221728.1;XP_060221729.1;XP_060221730.1;XP_060221731.1;XP_060221732.1;XP_060221733.1;XP_060221734.1;XP_060221736.1;XP_060221737.1;XP_060221738.1;XP_060221739.1;XP_060221740.1;XP_060221751.1;XP_060221752.1;XP_060221753.1;XP_060221…	Ptprd	0.840635	0.0744533	3.43551	1.02068	NaN	0
Slc25a25	XP_021514161.2;XP_021514239.2;XP_060245914.1	Slc25a25	0.839882	1.11608	1.2726	0.76416	NaN	0
Yju2	XP_021488574.1;XP_060222180.1;XP_060222205.1	Yju2	0.838839	1.63567	7.3647	0.922164	NaN	0
Nrip2	XP_021516424.1	Nrip2	0.837826	3.17699	2.63785	1.18359	1.21242	2.4822
Slc24a2	XP_060221800.1;XP_060221801.1;XP_060221802.1	Slc24a2	0.836025	0.905943	7.01468	0.966004	NaN	0
Pxk	XP_021502993.1;XP_021502994.1;XP_021502996.1;XP_021502997.1;XP_021502999.1;XP_060246912.1;XP_060246913.1;XP_060246914.1;XP_060246915.1;XP_060246916.1;XP_060246917.1;XP_060246918.1;XP_060246919.1	Pxk	0.835691	0.177048	3.92225	0.781591	0.186298	0.0846494
Rtbdn	XP_021487842.1;XP_060248309.1;XP_060248310.1;XP_060248311.1;XP_060248312.1;XP_060248313.1;XP_060248314.1;XP_060248315.1;XP_060248316.1;XP_060248317.1	Rtbdn	0.834639	2.19374	0.810745	0.507251	0.770165	1.83622
Stx3	XP_021517768.1;XP_060242846.1	Stx3	0.834543	-3.38684	4.13755	0.608231	1.27195	-2.51587
Spin1	XP_021514501.1;XP_021514502.1;XP_060228740.1	Spin1	0.83346	1.25414	4.4991	0.905581	0.96643	1.25949
Rybp	XP_021499291.1	Rybp	0.832724	1.07088	6.70258	0.844437	NaN	0
Sult4a1	XP_021486572.1	Sult4a1	0.831373	0.559443	6.83729	0.875869	0.0219314	0.0553792
Impg1	XP_060242082.1	Impg1	0.831091	-1.03881	0.944152	0.654359	3.30013	-1.09503
LOC110540780	XP_060249330.1	LOC110540780	0.830599	0.97929	0.00909708	-0.0201806	1.837	0.843406
Napb	XP_021512268.1;XP_021512269.1	Napb	0.829464	1.17236	2.87816	0.536767	2.7573	1.10345
Gabbr2	XP_060235861.1	Gabbr2	0.828569	0.358612	7.92072	0.90808	NaN	0
Syt10;Syt3;Syt6	XP_021489870.2;XP_021489871.2;XP_021489872.1;XP_021489874.1;XP_021489875.1;XP_021489876.1;XP_060248939.1;XP_021518787.1;XP_021489520.1;XP_021489521.1;XP_060236052.1;XP_060236057.1;XP_021512092.2;XP_060223768.1;XP_060223769.1	Syt10;Syt3;Syt6	0.82799	0.248543	2.19403	1.09459	NaN	0
Set	XP_021502483.1	Set	0.82675	3.50797	0.224043	-0.505456	3.09966	3.54488
Rap1gap	XP_021486485.1;XP_021486486.1;XP_021486487.1;XP_021486488.1;XP_021486489.1;XP_021486490.1;XP_021486491.1;XP_021486492.1;XP_021486494.1;XP_060235235.1;XP_060235236.1;XP_060235237.1;XP_060235238.1;XP_060235239.1;XP_060235240.1;XP_060235241.1	Rap1gap	0.8265	-3.07257	8.96015	0.758654	2.30209	-3.05754
LOC110543758	XP_021485663.1	LOC110543758	0.825495	-2.156	6.84889	0.717955	0.399837	-1.55634
Fam219a	XP_021490087.2;XP_021490088.2;XP_021490089.2;XP_021490090.2;XP_021490091.2;XP_021490092.2;XP_021490093.2;XP_021490094.2	Fam219a	0.825321	2.44467	2.60154	0.595857	NaN	0
Raph1	XP_021511335.1	Raph1	0.825282	1.18268	0.205566	0.185353	NaN	0
Gfap;Krt8;LOC110566746	XP_060242594.1;XP_060242595.1;XP_021499237.2;XP_021510094.1;XP_021483471.2;XP_021520330.1	Gfap;Krt8;LOC110566746	0.82506	0.770025	1.08982	0.908159	1.05977	1.00398
Slc14a1	XP_021501161.1;XP_060232991.1;XP_060232992.1	Slc14a1	0.82329	-3.75507	3.89973	0.584469	1.75513	-3.29978
Gnat1	XP_021518031.1;XP_060229732.1	Gnat1	0.823238	1.03361	2.22963	0.681406	5.29393	1.02638
Ptprz1	XP_021512417.1;XP_021512418.1;XP_021512419.1;XP_021512420.1;XP_060229856.1	Ptprz1	0.822395	-3.26162	8.12774	0.831086	1.51336	-2.96024
Adcy8	XP_060245332.1;XP_060245333.1;XP_060245334.1;XP_060245335.1	Adcy8	0.822111	0.490378	6.92517	0.787016	NaN	0
Atxn1	XP_060228955.1;XP_060228956.1;XP_060228957.1;XP_060228958.1;XP_060228959.1;XP_060228960.1	Atxn1	0.821896	-0.845772	5.42652	0.796868	NaN	0
Rac3	XP_021493087.1	Rac3	0.821854	-1.10805	3.00843	0.731149	0.426931	-0.498014
Stk32c	XP_021493512.1	Stk32c	0.820854	0.78459	2.37811	0.943813	NaN	0
Agap1	XP_021506068.1;XP_021506069.1;XP_021506070.1;XP_021506071.1;XP_021506072.1;XP_021506073.1;XP_021506074.1;XP_021506075.1;XP_021506077.1;XP_021506079.1;XP_060224803.1;XP_060224804.1;XP_060224805.1	Agap1	0.820822	1.52906	10.691	0.779518	0.165851	0.835182
Rpl22	XP_021499938.1;XP_060234953.1;XP_060234954.1;XP_060234955.1;XP_060234956.1	Rpl22	0.820749	0.858042	3.41998	0.782836	3.55229	0.892299
Slc4a10;Slc4a7	XP_060246242.1;XP_060246243.1;XP_060246244.1;XP_060246245.1;XP_060246246.1;XP_060246247.1;XP_060246248.1;XP_060246249.1;XP_060246250.1;XP_060246968.1;XP_060246970.1;XP_060246971.1;XP_060246972.1	Slc4a10;Slc4a7	0.82069	-1.43002	1.02831	0.532938	0.26934	-0.730214
Kcnip4	XP_060221316.1;XP_060221317.1;XP_060221318.1;XP_060221319.1;XP_060221320.1;XP_060221321.1	Kcnip4	0.820656	0.81559	6.02613	0.950129	NaN	0
Rasa2	XP_021504115.1;XP_060241449.1;XP_060241450.1	Rasa2	0.820408	0.516157	0.551866	0.722396	0.639983	1.47584
Prkg1	XP_060244323.1	Prkg1	0.820358	0.882349	0.214468	-0.278155	2.75952	1.03012
Inpp5j	XP_021507863.1;XP_021507871.1	Inpp5j	0.819935	0.966055	6.62153	0.775317	NaN	0
Basp1	XP_021504372.1	Basp1	0.819424	0.921389	1.93627	0.614758	3.74541	0.954662
Tigar	XP_021492719.1	Tigar	0.817209	0.718056	9.16519	0.858756	1.75914	0.889371
Dpf3	XP_021509402.1;XP_060243801.1;XP_060243802.1;XP_060243803.1	Dpf3	0.815683	0.193563	6.66011	0.726603	NaN	0
LOC110541708	XP_021484098.2	LOC110541708	0.813341	1.88528	1.06431	0.704798	2.99716	2.16893
Elapor1	XP_021487396.1;XP_021487397.1	Elapor1	0.813026	1.57508	0.554964	0.381145	0.483555	1.22659
C1H9orf40	XP_021508590.1	C1H9orf40	0.809805	0.916218	2.25769	1.22681	NaN	0
Ppfia3	XP_021512310.1;XP_021512311.1	Ppfia3	0.808724	1.34718	11.1017	0.863656	0.106145	0.526249
Nkain4	XP_021502992.1;XP_060238700.1;XP_060238702.1	Nkain4	0.807957	0.736221	1.48337	0.648406	0.788591	0.526758
Maz	XP_021491618.1	Maz	0.807949	-0.0907096	1.00392	0.473785	0.0538951	0.0880572
Kif5c	XP_021509711.1;XP_060246117.1	Kif5c	0.805874	3.9603	8.37047	0.775096	0.623434	2.62557
Usp39	XP_021509746.1	Usp39	0.805803	0.241543	5.00965	0.61333	1.1691	0.202947
Hdgf;Hdgfl2;Hdgfl3;Psip1	XP_021488593.1;XP_021488594.1;XP_060227256.1;XP_060227257.1;XP_060227258.1;XP_021488744.1;XP_021506062.1;XP_021506063.1;XP_021506065.1;XP_060221776.1;XP_021517524.1	Hdgf;Hdgfl2;Hdgfl3;Psip1	0.805479	-0.214504	4.65751	0.706676	0.876285	-0.321026
LOC110563443;Rpl38	XP_021490686.1;XP_060242426.1;XP_060244612.1;XP_060246545.1;XP_060225818.1;XP_060229831.1	LOC110563443;Rpl38	0.805323	0.552637	1.52876	0.705105	2.76601	0.602512
Rpp25	XP_021509192.1	Rpp25	0.805037	0.0518246	6.06392	0.924253	NaN	0
Xpa	XP_021503649.1	Xpa	0.803825	1.68673	3.07299	1.05884	NaN	0
Guk1	XP_021498970.1;XP_060219627.1	Guk1	0.803806	1.35067	8.07469	0.732102	4.0072	1.29742
Rsbn1l	XP_021506169.1	Rsbn1l	0.803288	0.111647	0.664657	0.71837	NaN	0
Abhd5	XP_021482409.1;XP_021482411.1	Abhd5	0.801588	2.82402	3.48947	1.13307	3.97764	2.72375
Lmtk3	XP_021496044.1;XP_021496045.1;XP_060234928.1;XP_060234933.1	Lmtk3	0.80127	0.234076	4.19945	0.640852	NaN	0
Elfn1;Elfn2	XP_060245064.1;XP_060245065.1;XP_060245066.1;XP_060245067.1;XP_060245068.1;XP_060245069.1;XP_060223974.1;XP_060223976.1;XP_060223977.1;XP_060223978.1;XP_060223979.1;XP_060223980.1	Elfn1;Elfn2	0.801195	0.939005	1.28185	1.01082	NaN	0
Syt1	XP_060234005.1;XP_060234006.1;XP_060234007.1	Syt1	0.800823	1.27939	6.30777	0.755832	3.2024	1.15289
Vsx2	XP_021489841.1;XP_021489842.1	Vsx2	0.800482	5.11403	4.74703	0.673393	0.797619	3.1022
Eml5;Eml6	XP_060221096.1;XP_060221097.1;XP_060221098.1;XP_060243993.1;XP_060243994.1;XP_060243995.1;XP_060243996.1;XP_060243997.1;XP_060243998.1;XP_060243999.1;XP_060244000.1	Eml5;Eml6	0.800127	0.462299	3.92186	0.866063	NaN	0
Kcnd3	XP_060248915.1;XP_060248916.1	Kcnd3	0.799896	1.61485	8.27093	0.869896	NaN	0
Cabp5	XP_021484965.1;XP_060241553.1;XP_060241554.1	Cabp5	0.799204	1.38012	0.833844	0.520924	NaN	0
Api5	XP_021482984.1	Api5	0.79912	0.125799	9.32748	0.716722	1.73425	0.114025
Smap1	XP_021504791.1;XP_060225778.1	Smap1	0.798853	1.33906	1.84044	1.03239	NaN	0
Hnrnpa0	XP_021509954.2	Hnrnpa0	0.798296	-0.49824	0.879015	0.332094	1.0396	-0.466714
Crmp1	XP_021486350.1	Crmp1	0.797237	1.10736	4.29423	0.840644	NaN	0
Usf1	XP_021502778.1;XP_021502779.1;XP_021502781.1;XP_060220663.1	Usf1	0.795889	0.649086	1.18456	0.453098	NaN	0
Bpnt1	XP_021491471.1;XP_021491472.1;XP_021491473.1	Bpnt1	0.793812	2.15971	9.68605	0.75108	2.78728	2.11658
Dlg1;Dlg3	XP_021483551.1;XP_021483552.1;XP_021483553.1;XP_021483555.1;XP_021483556.1;XP_021483557.1;XP_060231434.1;XP_021500806.1;XP_021500807.1;XP_021500808.1;XP_021500809.1;XP_021500810.1;XP_021500811.1;XP_060226173.1;XP_060226174.1;XP_060226175.1;XP_060226176.1;XP_060226177.1;XP_060226178.1;XP_060226179.1;XP_060226180.1;XP_060226181.1;XP_060226182.1;XP_060226183.1;XP_060226184.1;XP_060226185.1;XP_060226…	Dlg1;Dlg3	0.793741	-0.519129	2.61826	0.516328	1.08212	-0.805611
Cep41	XP_021497002.1;XP_060229766.1;XP_060229767.1	Cep41	0.793505	-0.146593	4.79356	0.894129	0.0232442	0.0757739
Hpcal4;Vsnl1	XP_021495165.1;XP_021495166.1;XP_021497984.1;XP_060221917.1	Hpcal4;Vsnl1	0.793047	-0.109644	4.38687	0.734457	NaN	0
Adam23	XP_021504185.1;XP_060224468.1;XP_060224469.1	Adam23	0.792412	0.518917	1.50689	0.943865	NaN	0
Kif2a	XP_021516876.1;XP_021516877.1;XP_021516878.1;XP_021516879.1;XP_060241676.1;XP_060241677.1;XP_060241678.1	Kif2a	0.791994	0.512243	6.32087	0.793281	2.17863	0.476538
Camkv	XP_021518165.1	Camkv	0.791136	1.09484	9.09287	0.843008	NaN	0
Rims2	XP_021512141.1;XP_060245506.1;XP_060245507.1;XP_060245508.1;XP_060245509.1;XP_060245511.1;XP_060245512.1;XP_060245513.1;XP_060245514.1;XP_060245515.1;XP_060245516.1;XP_060245517.1;XP_060245518.1;XP_060245519.1;XP_060245520.1;XP_060245521.1;XP_060245522.1;XP_060245523.1;XP_060245524.1;XP_060245525.1;XP_060245526.1;XP_060245527.1;XP_060245528.1;XP_060245529.1;XP_060245530.1;XP_060245531.1;XP_060245…	Rims2	0.790787	0.840368	4.39151	0.659273	NaN	0
Pes1	XP_021507955.1	Pes1	0.790661	-0.239468	3.94767	0.827912	NaN	0
Gabrr1	XP_021490563.1;XP_060229188.1;XP_060229189.1;XP_060229190.1;XP_060229191.1	Gabrr1	0.790152	1.84003	3.62145	0.695233	NaN	0
Dclk2	XP_021498004.1;XP_021498005.1;XP_021498006.1;XP_021498007.1;XP_060241156.1	Dclk2	0.790138	-1.562	5.90897	0.801216	0.577313	-1.07194
Snca;Sncb	XP_060228619.1;XP_021515032.1;XP_021515033.1	Snca;Sncb	0.789146	0.649603	9.24494	0.878604	2.74133	0.658738
Gsg1	XP_021489780.2	Gsg1	0.788588	1.30043	6.07915	0.91211	NaN	0
Epn1;Epn2	XP_021494837.1;XP_021494839.1;XP_021494840.1;XP_021494842.1;XP_060219558.1;XP_060219559.1;XP_060219560.1;XP_060219561.1;XP_060219562.1;XP_060219563.1;XP_060219564.1;XP_021519178.1;XP_021519179.1;XP_021519180.1;XP_021519181.1;XP_021519182.1;XP_021519184.1;XP_060223077.1;XP_060223078.1;XP_060223079.1;XP_060223080.1;XP_060223082.1;XP_060223083.1;XP_060223084.1	Epn1;Epn2	0.788372	0.299646	1.16038	0.48991	1.14549	0.355928
Rps15a	XP_021502640.1;XP_021502641.1;XP_060246573.1	Rps15a	0.788012	0.577467	3.38775	0.905022	4.2721	0.586074
Pcdh10	XP_060234262.1;XP_060234263.1;XP_060234265.1;XP_060234266.1	Pcdh10	0.786835	0.371885	8.31814	0.819017	0.471417	1.93037
Ensa	XP_021506210.1	Ensa	0.785778	-1.14863	8.77187	0.831903	0.103705	0.346186
Aifm1	XP_021482192.2;XP_060231261.1	Aifm1	0.784286	-0.396339	8.92099	0.692495	1.57936	-0.358006
Elavl3	XP_021499483.2;XP_021509927.1;XP_021509928.1;XP_021509929.1;XP_021509930.1;XP_060222100.1;XP_060222101.1;XP_060222104.1;XP_060222105.1;XP_060222106.1;XP_060222107.1;XP_060222110.1;XP_060222113.1;XP_060222116.1;XP_060221823.1;XP_060221835.1;XP_060221841.1;XP_060221846.1	Elavl3	0.784165	0.447952	1.15142	0.647579	NaN	0
Nrxn2	XP_021494133.1;XP_021494134.1;XP_021494135.1;XP_021494138.1;XP_021494139.1;XP_021494144.1;XP_021494147.1;XP_021494151.1;XP_021494153.1;XP_021494155.1;XP_021494157.1;XP_060241283.1;XP_060241297.1;XP_060241299.1;XP_060241313.1;XP_060241317.1;XP_060241325.1;XP_060241333.1;XP_060241352.1;XP_060241355.1;XP_060241360.1;XP_060241371.1;XP_060241376.1;XP_060241413.1;XP_060241418.1	Nrxn2	0.782232	2.43998	3.74962	0.596934	NaN	0
Ints7	XP_021481834.1;XP_021481837.1;XP_060220913.1;XP_060220914.1	Ints7	0.781906	-0.463713	0.575568	0.309268	0.550168	-0.453362
Ryr1;Ryr2	XP_060222558.1;XP_060228639.1	Ryr1;Ryr2	0.781822	2.364	1.69486	0.731055	5.08362	2.32716
Pak1ip1	XP_021502973.1;XP_060228343.1	Pak1ip1	0.781284	1.70073	0.464497	0.862196	NaN	0
Agap1	XP_021506069.1;XP_021506070.1;XP_021506071.1;XP_021506072.1;XP_021506073.1;XP_060224803.1;XP_060224804.1	Agap1	0.781168	0.382256	7.03434	0.705808	NaN	0
Samd14	XP_021497299.1	Samd14	0.780943	0.758085	2.31499	0.784938	NaN	0
Rph3a	XP_021488873.1	Rph3a	0.780054	-0.0904961	0.278055	-0.724322	NaN	0
Iqsec3	XP_021488295.1;XP_021488296.1;XP_021488297.1;XP_060240108.1;XP_060240113.1;XP_060240117.1	Iqsec3	0.779814	0.274502	2.56773	0.660022	NaN	0
Nrxn2	XP_021494133.1;XP_021494134.1;XP_021494135.1;XP_021494138.1;XP_021494139.1;XP_021494144.1;XP_021494147.1;XP_021494148.1;XP_021494151.1;XP_021494153.1;XP_021494156.1;XP_021494157.1;XP_060241283.1;XP_060241297.1;XP_060241299.1;XP_060241304.1;XP_060241313.1;XP_060241317.1;XP_060241333.1;XP_060241352.1;XP_060241355.1;XP_060241360.1;XP_060241396.1;XP_060241413.1	Nrxn2	0.779085	1.47814	1.96933	0.919471	3.26991	1.48168
Znf511	XP_021493488.1;XP_060237943.1	Znf511	0.778641	0.532009	3.25458	1.21671	NaN	0
Dpysl4	XP_021493511.1	Dpysl4	0.778055	0.575172	15.3861	0.747956	2.66229	0.611472
Ddx17;Ddx5	XP_021489953.1;XP_060242509.1;XP_021517279.1;XP_021517280.1	Ddx17;Ddx5	0.77788	-0.205147	5.194	0.685968	0.978543	-0.176935
Cnga1;Cnga3	XP_021487214.1;XP_060234707.1	Cnga1;Cnga3	0.77767	1.46989	1.47222	2.65659	NaN	0
Vav3	XP_060248858.1;XP_060248859.1	Vav3	0.776928	0.787207	2.04847	0.937232	NaN	0
Rufy3	XP_060236886.1;XP_060236887.1;XP_060236888.1;XP_060236889.1;XP_060236890.1;XP_060236891.1;XP_060236892.1	Rufy3	0.77622	0.570623	9.96989	0.71598	3.69197	0.606253
Pcbp3	XP_060225289.1;XP_060225290.1;XP_060225291.1;XP_060225292.1;XP_060225293.1;XP_060225294.1;XP_060225295.1;XP_060225296.1;XP_060225297.1;XP_060225298.1	Pcbp3	0.775963	0.914869	13.6026	0.76998	2.20648	0.851023
Sez6	XP_021486141.1;XP_060243206.1	Sez6	0.775915	-1.36801	2.60353	0.794573	NaN	0
Frmpd1	XP_021509659.1;XP_021509660.1;XP_060235841.1;XP_060235842.1	Frmpd1	0.775463	0.728481	2.39618	0.610848	NaN	0
Wipf2	XP_021509102.1;XP_021509103.1;XP_021509104.1;XP_021509105.1;XP_021509106.1;XP_021509108.1;XP_060242759.1;XP_060242760.1;XP_060242761.1;XP_060242762.1;XP_060242763.1;XP_060242764.1	Wipf2	0.77496	0.376074	6.11041	0.953247	0.328226	0.631396
Kcnip3	XP_060228202.1;XP_060228203.1;XP_060228204.1;XP_060228205.1;XP_060228206.1	Kcnip3	0.774672	0.0202979	6.54169	0.874914	NaN	0
Zmym3	XP_021482829.1;XP_021482830.1;XP_060231446.1;XP_060231447.1;XP_060231448.1;XP_060231449.1;XP_060231450.1;XP_060231451.1;XP_060231452.1;XP_060231453.1	Zmym3	0.774283	0.190836	2.64318	0.720691	0.0357084	0.0458393
Hdac5	XP_021498464.1;XP_021498465.1;XP_021498467.1;XP_021498468.1;XP_021498469.1	Hdac5	0.772598	1.33109	1.75469	1.35384	NaN	0
Grm5	XP_060223474.1;XP_060223475.1;XP_060223476.1	Grm5	0.769434	0.396748	1.37484	0.523782	NaN	0
Syn3	XP_060233780.1;XP_060233781.1;XP_060233782.1;XP_060233783.1;XP_060233784.1;XP_060233785.1;XP_060233786.1	Syn3	0.769423	1.05628	5.25966	0.860562	1.30726	1.48343
Gad1	XP_021494932.1;XP_021494933.1	Gad1	0.768993	1.93595	6.41121	0.620562	NaN	0
LOC110557101	XP_021484164.1;XP_060233360.1;XP_060233363.1;XP_060233358.1;XP_060233357.1;XP_060233362.1;XP_060233361.1;XP_060233356.1;XP_060233355.1;XP_021482009.2;XP_021484162.2;XP_021484165.2;XP_021486173.2;XP_021486178.2;XP_021486299.2;XP_021506929.2;XP_060233375.1;XP_060233377.1;XP_060233378.1;XP_060233379.1;XP_060233380.1;XP_060233381.1;XP_060233359.1;XP_060233364.1;XP_060233365.1;XP_060233366.1;XP_060233…	LOC110557101	0.768736	2.10119	2.05052	1.27295	2.74943	1.93997
Ckmt1b;Ckmt2	XP_021482085.1;XP_021505542.1;XP_021505543.1	Ckmt1b;Ckmt2	0.768396	1.84926	4.14873	0.746035	4.44144	1.81594
Slc18a3	XP_021513798.1	Slc18a3	0.768324	2.13873	6.52411	0.707298	NaN	0
Fam107b	XP_021503169.1;XP_021503170.1;XP_021503171.1;XP_021503172.1;XP_021503173.1;XP_060228679.1	Fam107b	0.767799	2.98416	1.86276	0.928161	2.43122	2.62854
Rbx1	XP_021496004.1	Rbx1	0.767798	0.0650348	0.505756	0.276707	0.538569	0.244623
Phyhipl	XP_021509068.1;XP_021509069.1;XP_021509070.1;XP_021509071.1;XP_060225356.1;XP_060225357.1;XP_060225358.1;XP_060225359.1;XP_060225360.1	Phyhipl	0.76749	-2.55632	11.0866	0.738073	1.65257	-2.37213
Nosip	XP_021489679.1	Nosip	0.766733	0.347954	11.3824	0.785195	0.191455	-0.538006
LOC110544226	XP_021483122.1;XP_060231821.1;XP_060231822.1	LOC110544226	0.766699	-0.414286	0.869338	0.363912	1.15154	-0.419589
Tpbgl	XP_021511961.1	Tpbgl	0.766689	0.7153	2.81817	0.603311	NaN	0
Psip1	XP_021506062.1;XP_021506063.1;XP_021506065.1;XP_060221776.1	Psip1	0.765797	0.595972	8.2121	0.769817	3.48625	0.562069
S100a1	XP_021502398.1;XP_021502399.1	S100a1	0.765736	1.7511	0.0529188	0.181755	NaN	0
Actn3	XP_021505943.1;XP_060240135.1	Actn3	0.765207	2.66439	0.180321	0.273682	8.58096	2.66398
Sugp2	XP_021493754.1;XP_060237901.1	Sugp2	0.76494	-0.954624	1.34453	0.400913	0.88294	-0.735848
Fbxl16	XP_021492877.1;XP_021492878.1	Fbxl16	0.76487	1.79456	7.87998	0.782181	NaN	0
LOC110559418;LOC110559419	XP_060219453.1;XP_060219459.1	LOC110559418;LOC110559419	0.764408	1.67743	0.0579882	0.269821	4.70573	1.67397
Ankrd29	XP_021501100.1;XP_060233651.1;XP_060233652.1	Ankrd29	0.764057	0.691257	2.59848	0.685142	4.288	0.712776
Pus1	XP_021500573.1;XP_021500574.1;XP_060238618.1;XP_060238619.1	Pus1	0.763308	0.411848	3.75758	0.817354	NaN	0
Crmp1	XP_021486350.1;XP_021486356.1	Crmp1	0.763031	1.14487	10.45	0.760721	3.77257	1.13546
Mpp3	XP_021498447.1	Mpp3	0.762464	1.24214	6.01081	0.807611	NaN	0
Kcnh2	XP_021489946.1;XP_060242519.1;XP_021492755.2;XP_021492756.2;XP_060246256.1;XP_060246258.1;XP_060246259.1;XP_021515018.1;XP_021515019.1	Kcnh2	0.762402	-0.362719	5.83392	0.691078	NaN	0
Cpne5;Cpne9	XP_021489141.1;XP_021489142.1;XP_021489143.1;XP_060239896.1;XP_060239897.1	Cpne5;Cpne9	0.762295	1.05631	0.447456	0.881437	NaN	0
Grid2	XP_060230172.1;XP_060230174.1	Grid2	0.761118	-0.148655	1.10706	0.977335	NaN	0
Dpp10;Dpp6	XP_060230058.1;XP_060230059.1;XP_060230060.1;XP_060230061.1;XP_060230062.1;XP_060230063.1;XP_060227759.1;XP_060227760.1	Dpp10;Dpp6	0.760248	-0.382471	5.49896	0.741652	0.105332	0.186701
Ppcdc	XP_021517308.1;XP_021517311.1;XP_021517312.1;XP_060230549.1;XP_060230556.1;XP_060230562.1;XP_060230566.1;XP_060230569.1;XP_060230572.1;XP_060230579.1;XP_060230588.1;XP_060230599.1	Ppcdc	0.759674	1.59132	0.43184	0.891877	NaN	0
Dtd1	XP_021492493.1	Dtd1	0.759403	0.510737	5.14606	0.794705	2.17164	0.529999
Oxtr	XP_021492166.1;XP_060239870.1;XP_060239871.1	Oxtr	0.759054	0.126858	0.512579	0.369799	NaN	0
Lysmd1	XP_021512511.2	Lysmd1	0.758593	1.23008	7.75976	0.888152	NaN	0
Plch2	XP_060234910.1	Plch2	0.758314	1.27537	4.8845	0.774797	NaN	0
Mef2a;Mef2d	XP_060239597.1;XP_060239599.1;XP_060239600.1;XP_060239601.1;XP_060239602.1;XP_060239603.1;XP_060239604.1;XP_060239605.1;XP_060239606.1;XP_060239607.1;XP_060239608.1;XP_060239610.1;XP_021493415.1;XP_021493417.1;XP_060233670.1;XP_060233671.1;XP_060233672.1;XP_060233673.1;XP_060233674.1;XP_060233675.1;XP_060233676.1;XP_060233677.1;XP_060233678.1;XP_060233679.1;XP_021506678.1;XP_021506679.1;XP_021506…	Mef2a;Mef2d	0.758042	0.818007	7.35436	0.755029	2.02632	0.876249
Cttnbp2	XP_021515030.1;XP_060229953.1	Cttnbp2	0.757181	-0.611845	7.70395	0.751982	0.061328	0.12527
Ppef2	XP_021504321.1	Ppef2	0.755972	1.77999	8.67984	0.670118	4.00795	1.81006
Fgf13	XP_060230441.1;XP_060230442.1;XP_060230443.1;XP_060230444.1	Fgf13	0.754982	0.836781	0.597464	0.3387	0.0803212	0.275089
Add2	XP_021490193.1	Add2	0.754808	-0.183765	9.42559	0.866459	1.66012	-0.187899
Sv2c	XP_060241576.1;XP_060241577.1	Sv2c	0.754547	1.00633	7.9248	0.756038	3.06361	0.995108
Hnrnpa2b1	XP_021488461.1;XP_021488462.1;XP_021488463.1;XP_021488464.1;XP_060235982.1;XP_060235983.1;XP_060235985.1;XP_060235986.1;XP_060235987.1;XP_060235988.1	Hnrnpa2b1	0.752625	0.194418	2.35198	0.648092	1.79178	0.220565
Trpm3	XP_060243442.1;XP_060243448.1;XP_060243454.1;XP_060243463.1;XP_060243470.1;XP_060243478.1;XP_060243484.1;XP_060243485.1;XP_060243491.1;XP_060243496.1;XP_060243502.1;XP_060243504.1;XP_060243512.1;XP_060243522.1;XP_060243524.1;XP_060243527.1;XP_060243531.1;XP_060243536.1;XP_060243542.1	Trpm3	0.752577	0.763451	1.255	0.669505	NaN	0
Ramac	XP_021488762.1;XP_021488763.1;XP_021488764.1;XP_021488765.1	Ramac	0.752321	1.8631	8.08964	0.739062	1.03114	1.69461
LOC110552776;LOC110559418	XP_060219462.1;XP_060219453.1	LOC110552776;LOC110559418	0.751831	1.92112	0.661359	0.898904	5.77387	1.91276
Unc13a;Unc13b;Unc13c	XP_021490123.1;XP_021490124.1;XP_021490125.1;XP_060234404.1;XP_060234409.1;XP_060234417.1;XP_060234422.1;XP_060234427.1;XP_060234446.1;XP_060234454.1;XP_060237984.1;XP_060237985.1;XP_060237986.1;XP_060237987.1;XP_060237988.1;XP_060237989.1;XP_060237990.1;XP_060237992.1;XP_060240745.1;XP_060240746.1;XP_060240747.1	Unc13a;Unc13b;Unc13c	0.751812	0.92877	6.01281	0.693004	NaN	0
Ephb1;Ephb2	XP_021487139.1;XP_060235262.1;XP_060235263.1;XP_060235264.1;XP_060235265.1;XP_060241415.1	Ephb1;Ephb2	0.751595	2.21495	1.32274	1.63351	NaN	0
Hpca	XP_021492788.1;XP_060235478.1;XP_060245563.1;XP_060245564.1;XP_060245565.1;XP_060245566.1;XP_060245567.1;XP_060224918.1;XP_060228341.1;XP_060229236.1	Hpca	0.751368	-0.148232	7.52463	0.74281	2.18072	-0.161099
Ablim2	XP_060221420.1;XP_060221421.1;XP_060221422.1;XP_060221423.1;XP_060221424.1;XP_060221425.1;XP_060221426.1;XP_060221427.1;XP_060221428.1;XP_060221429.1;XP_060221430.1	Ablim2	0.751305	-0.323023	2.62472	0.730156	0.428067	1.39262
Sypl2	XP_021487315.1	Sypl2	0.751162	1.86564	1.39913	0.624894	4.06318	1.74953
Ncoa5	XP_021493997.1;XP_021494006.1	Ncoa5	0.75116	0.538263	0.802487	0.337029	0.207526	-0.56795
C1ql1;C1ql2;C1ql3	XP_021487602.1;XP_021504165.1;XP_021509548.1	C1ql1;C1ql2;C1ql3	0.75106	0.145956	4.60081	0.704553	NaN	0
Sh3bgr	XP_060226802.1	Sh3bgr	0.750727	2.0663	0.153766	0.279091	4.5581	2.17292
Kit	XP_060236754.1;XP_060236755.1;XP_060236756.1	Kit	0.750154	-0.185389	0.0343946	0.045754	0.185956	-0.530492
Unc13a	XP_060237984.1;XP_060237985.1;XP_060237986.1;XP_060237987.1;XP_060237988.1;XP_060237989.1;XP_060237990.1;XP_060237992.1	Unc13a	0.749405	1.3116	0.305897	0.269768	NaN	0
Ina	XP_021506218.1	Ina	0.749246	1.64936	0.288145	0.221439	5.21053	1.62648
Gabrb1;Gabrb2	XP_060219822.1;XP_060219823.1;XP_060236710.1	Gabrb1;Gabrb2	0.749191	0.00413318	6.83918	0.80115	NaN	0
Col4a5	XP_060231616.1	Col4a5	0.748991	0.175798	0.381532	-0.550418	0.0361594	0.0340824
Bclaf1;Thrap3	XP_060229275.1;XP_060229276.1;XP_060232773.1;XP_021502251.1;XP_021502252.1	Bclaf1;Thrap3	0.747696	-0.304264	0.717252	0.325165	0.691233	-0.749288
Kdm4c	XP_060221706.1;XP_060221707.1;XP_060221709.1;XP_060221711.1;XP_060221712.1;XP_060221713.1	Kdm4c	0.747362	2.52367	0.99174	0.391742	NaN	0
Me2;Me3	XP_021496471.1;XP_021499740.1;XP_060223481.1;XP_060223482.1	Me2;Me3	0.746914	6.64408	0.535976	-1.23933	4.53277	6.84904
Plppr4	XP_021511117.1	Plppr4	0.746483	1.79804	5.75671	0.655938	0.425876	1.02076
Stac2	XP_021502495.1;XP_021502497.1;XP_021519344.1;XP_060241155.1	Stac2	0.74576	0.0124341	4.05621	0.738429	NaN	0
Gprin1	XP_060228617.1;XP_060228618.1	Gprin1	0.745651	0.625385	8.42942	0.734943	NaN	0
Phf24	XP_021490081.1;XP_021490082.1;XP_021490084.1;XP_060234327.1;XP_060234329.1;XP_060234331.1;XP_060234339.1	Phf24	0.745012	0.38586	8.38531	0.678452	0.107454	0.182868
C1ql2	XP_021509548.1	C1ql2	0.744757	1.31009	5.55648	0.684555	NaN	0
Plekhd1	XP_021489196.2	Plekhd1	0.744581	0.886179	5.30649	0.631976	0.557769	0.675205
Syt1;Syt2	XP_021489470.1;XP_021489471.1;XP_060220328.1;XP_060220329.1;XP_060220330.1;XP_060220331.1;XP_060234005.1;XP_060234006.1;XP_060234007.1	Syt1;Syt2	0.744484	0.881437	5.27535	0.660592	2.65837	0.83002
Mtcl3	XP_021516352.1;XP_060229486.1	Mtcl3	0.742905	1.20261	7.00144	0.702967	0.684882	2.74787
Cplx1;Cplx2	XP_021501313.1;XP_021502116.1;XP_021502118.1;XP_021502119.1	Cplx1;Cplx2	0.742643	2.03428	1.34794	0.629662	NaN	0
Chat	XP_021513793.1	Chat	0.742638	-0.163092	6.7038	0.803381	0.308633	-0.495426
Mdga2	XP_060243550.1;XP_060243551.1	Mdga2	0.7423	1.88498	3.06077	0.536821	NaN	0
Panx2	XP_021494661.1	Panx2	0.742134	1.02566	1.06682	0.725588	NaN	0
Hspa12a	XP_021494871.1;XP_060247730.1;XP_060247732.1	Hspa12a	0.741114	0.909716	7.89379	0.829058	5.14386	0.886581
Ggt7	XP_021496183.1;XP_021496184.1	Ggt7	0.740251	-0.164156	4.03651	0.587108	0.0518795	-0.0772616
Dzank1	XP_021492494.1;XP_021492495.1;XP_021492496.1;XP_021492497.1;XP_060239128.1	Dzank1	0.740118	0.86569	4.09035	0.664301	NaN	0
Eif4enif1	XP_021507733.1;XP_060221510.1;XP_060221511.1	Eif4enif1	0.739828	0.774933	5.49338	0.72383	NaN	0
Cadps;Cadps2	XP_060246947.1;XP_060246948.1;XP_060246949.1;XP_060246950.1;XP_060246951.1;XP_060246952.1;XP_060246953.1;XP_060246954.1;XP_060246955.1;XP_060246956.1;XP_060246957.1;XP_060246958.1;XP_060229978.1;XP_060229979.1;XP_060229980.1;XP_060229981.1;XP_060229982.1;XP_060229983.1;XP_060229984.1;XP_060229985.1;XP_060229986.1	Cadps;Cadps2	0.739611	-0.693712	5.11965	0.579922	1.30252	-0.742502
Mybphl	XP_021487395.1;XP_060248876.1	Mybphl	0.739599	4.09567	0.805477	1.23643	6.60344	4.05028
Dlg3	XP_021483551.1;XP_021483552.1;XP_021483553.1;XP_021483555.1;XP_060231434.1	Dlg3	0.739306	0.55167	8.78813	0.730907	1.13757	0.788277
Bbs1	XP_021505972.1;XP_021505973.1;XP_060240176.1	Bbs1	0.737638	1.28957	3.18846	0.573865	1.45773	1.36992
Abca13	XP_060221644.1;XP_060221645.1	Abca13	0.736912	-0.952377	1.34601	0.495399	0.0481085	0.397769
Hdgfl3	XP_021488744.1	Hdgfl3	0.735535	0.562393	6.77621	0.74507	1.87528	0.545191
Hnrnpa1;Hnrnpa3	XP_021507768.1;XP_021507770.1;XP_021514348.1;XP_021514349.1;XP_060246413.1;XP_060246414.1	Hnrnpa1;Hnrnpa3	0.735523	0.482611	2.39281	0.727976	3.18925	0.45046
LOC110564371	XP_021517497.1	LOC110564371	0.735334	1.2855	0.600778	0.457047	1.50395	1.60264
Bbs9	XP_060226995.1;XP_060226998.1;XP_060227000.1;XP_060227006.1;XP_060227012.1	Bbs9	0.735069	-0.231918	1.88932	0.523961	0.132375	0.257689
Mapt	XP_060242553.1;XP_060242554.1;XP_060242555.1;XP_060242556.1;XP_060242557.1;XP_060242559.1;XP_060242560.1;XP_060242561.1;XP_060242562.1;XP_060242568.1;XP_060242569.1	Mapt	0.734932	1.03377	11.2915	0.749658	2.42603	0.968767
Dek	XP_021494704.1	Dek	0.734636	0.418907	2.10043	0.643728	2.33797	0.432659
Nalf1	XP_060237343.1	Nalf1	0.734509	1.54429	4.62999	0.908565	NaN	0
Mapk10	XP_060237025.1;XP_060237026.1;XP_060237027.1;XP_060237028.1;XP_060237029.1;XP_060237030.1	Mapk10	0.734243	1.20693	1.81571	1.07912	NaN	0
Frmd4a	XP_021512352.1;XP_060228387.1;XP_060228388.1;XP_060228390.1;XP_060228391.1;XP_060228392.1;XP_060228393.1	Frmd4a	0.734022	0.960476	2.73996	0.979455	0.476694	0.737724
Sphkap	XP_021513251.2;XP_021513252.2;XP_021513253.2	Sphkap	0.733866	0.658289	9.77672	0.694968	0.152506	0.29943
Rcc2	XP_021484371.1;XP_060235153.1	Rcc2	0.733725	0.0632306	4.22108	0.544761	0.357279	0.0624987
Rtn4rl2	XP_021498597.1;XP_060246326.1	Rtn4rl2	0.73337	-0.211807	6.04998	0.752912	0.482578	-0.591407
Rbm26	XP_060247557.1;XP_060247558.1;XP_060247559.1;XP_060247560.1;XP_060247561.1;XP_060247562.1	Rbm26	0.733297	-3.12588	9.67205	0.700296	0.832854	-2.05143
Qprt	XP_021491581.1;XP_060222807.1	Qprt	0.732931	0.886726	8.01972	0.726916	NaN	0
LOC110550170	XP_021495522.1;XP_021495523.1;XP_060241336.1	LOC110550170	0.732752	0.433926	0.341396	0.328104	1.01977	0.323055
Celf3	XP_021516987.1;XP_021516989.1;XP_021516990.1;XP_021516992.1;XP_060249129.1;XP_060249130.1;XP_060249131.1;XP_060249133.1;XP_060249134.1;XP_060249135.1	Celf3	0.732149	-0.347483	5.09042	0.774736	NaN	0
Med10	XP_021495917.1;XP_060236347.1	Med10	0.732012	0.61124	0.978767	0.770834	0.0665953	-0.181756
Gucy1a1	XP_060234469.1;XP_060234470.1;XP_060234471.1;XP_060234472.1	Gucy1a1	0.731996	1.57636	11.1825	0.711145	4.22255	1.52086
Nlgn2;Nlgn3	XP_021503844.1;XP_060219412.1;XP_060219413.1;XP_060230969.1;XP_060230970.1;XP_060230971.1	Nlgn2;Nlgn3	0.731518	-0.594269	4.68237	0.857583	NaN	0
LOC110540284;Tubb6	XP_021482884.1;XP_021482764.2;XP_060228599.1	LOC110540284;Tubb6	0.73135	-0.166864	7.90756	0.793847	0.443285	-0.0998135
Pcdh15	XP_060225350.1;XP_060225351.1;XP_060225352.1;XP_060225353.1	Pcdh15	0.730963	1.8056	0.0355197	0.039438	NaN	0
Rbm10	XP_021481932.1;XP_021481933.1;XP_060231142.1	Rbm10	0.730864	1.08693	1.36519	0.700243	NaN	0
Scgn	XP_021498529.1	Scgn	0.73061	3.34394	8.40171	0.741913	3.72054	3.31875
Camk4	XP_060233483.1;XP_060233484.1	Camk4	0.730581	1.24806	5.70528	0.622395	NaN	0
LOC110541982	XP_060232841.1;XP_060232842.1	LOC110541982	0.730486	1.01017	4.04707	0.75351	1.2325	0.966754
Nono	XP_060231059.1	Nono	0.730484	0.267439	2.65576	0.650068	2.29484	0.230786
Kcna4	XP_021518473.2;XP_021518474.2	Kcna4	0.73024	2.26176	3.82816	0.74013	NaN	0
C2cd5	XP_060240424.1;XP_060240426.1;XP_060240427.1;XP_060240428.1;XP_060240430.1;XP_060240432.1;XP_060240433.1;XP_060240434.1;XP_060240435.1;XP_060240437.1;XP_060240439.1	C2cd5	0.730121	0.32276	1.00603	0.613047	NaN	0
LOC110552775;LOC110559418;LOC110559419;LOC110559420	XP_060219461.1;XP_060219453.1;XP_060219459.1;XP_060219455.1;XP_060219456.1;XP_060219457.1;XP_060219458.1	LOC110552775;LOC110559418;LOC110559419;LOC110559420	0.729626	1.71219	0.324412	1.25197	6.30094	1.70617
Esf1	XP_021498238.1;XP_060239163.1	Esf1	0.728586	-0.277773	1.89005	1.13581	NaN	0
Frmd5	XP_060227860.1;XP_060227861.1;XP_060227862.1;XP_060227863.1;XP_060227864.1	Frmd5	0.728567	-0.466332	6.58273	0.786837	NaN	0
Ewsr1	XP_021488373.1;XP_021488374.1;XP_021488375.1;XP_021488376.1;XP_060221573.1;XP_060221574.1;XP_060221576.1	Ewsr1	0.728479	-0.937264	2.65958	0.646435	2.83787	-0.854285
Wiz	XP_021493251.2;XP_021493255.2;XP_021493257.2;XP_060227020.1;XP_060227021.1;XP_060227022.1;XP_060227023.1;XP_060227025.1;XP_060227026.1;XP_060227027.1;XP_060227029.1;XP_060227030.1;XP_060227031.1;XP_060227034.1;XP_060227037.1;XP_060227038.1;XP_060227039.1;XP_060227040.1;XP_060227042.1	Wiz	0.728277	3.44021	6.58567	0.633576	2.82457	3.66144
Myo18a	XP_060243207.1;XP_060243209.1;XP_060243210.1;XP_060243213.1;XP_060243214.1;XP_060243216.1;XP_060243217.1;XP_060243218.1;XP_060243219.1;XP_060243221.1;XP_060243224.1;XP_060243227.1	Myo18a	0.727922	4.16202	0.658137	0.596779	2.75887	4.06089
LOC110542857;LOC110552775;LOC110552776;LOC110559418;LOC110559419;LOC110559420;LOC110566645	XP_060247176.1;XP_060219461.1;XP_060219462.1;XP_060219453.1;XP_060219459.1;XP_060219455.1;XP_060219456.1;XP_060219457.1;XP_060219458.1;XP_060247174.1	LOC110542857;LOC110552775;LOC110552776;LOC110559418;LOC110559419;LOC110559420;LOC110566645	0.72776	1.82282	0.0918751	0.428598	4.98848	1.8568
Ppp1r3f	XP_021514174.1	Ppp1r3f	0.727726	0.719625	1.51651	0.448095	NaN	0
Gabrb2	XP_060219822.1;XP_060219823.1	Gabrb2	0.727228	0.2876	3.62	0.911028	NaN	0
Ogdhl	XP_021513796.1;XP_021513797.1;XP_060246860.1;XP_060246861.1;XP_060246862.1	Ogdhl	0.726145	6.88619	13.2695	0.696994	1.21518	5.24041
Mettl3	XP_021507974.1	Mettl3	0.725944	-2.51486	6.10092	0.735041	0.0107064	-0.0855306
Csdc2	XP_021502208.1;XP_060244969.1;XP_060244970.1;XP_060244971.1;XP_060244972.1	Csdc2	0.725771	2.63767	8.51254	0.6746	0.643683	1.73271
Dnajc6	XP_060221956.1;XP_060221957.1;XP_060221958.1;XP_060221959.1;XP_060221960.1	Dnajc6	0.725552	0.671003	11.3908	0.735132	1.37638	0.893503
Dhx16	XP_021506963.1;XP_060224959.1	Dhx16	0.725279	0.182146	3.5373	0.645195	0.087013	-0.196028
Scn3a	XP_060246291.1;XP_060246292.1;XP_060246293.1;XP_060246294.1;XP_060246295.1;XP_060246296.1;XP_060246297.1	Scn3a	0.725222	1.09252	2.00429	0.552657	NaN	0
Tdrd3	XP_060247482.1;XP_060247483.1;XP_060247485.1	Tdrd3	0.724569	-2.49162	1.21208	1.68857	1.08978	-2.2461
Ache	XP_021483369.1;XP_060223897.1	Ache	0.724119	1.14204	3.86132	0.649088	1.30332	1.72509
Ngfr	XP_021497315.1	Ngfr	0.723726	0.407253	4.08936	0.584396	1.11005	0.339575
Apex1	XP_021494686.1;XP_021494687.1	Apex1	0.723669	-0.0736807	4.2978	0.650789	0.722107	-0.190134
LOC110552775;LOC110552776;LOC110559419	XP_060219461.1;XP_060219462.1;XP_060219459.1	LOC110552775;LOC110552776;LOC110559419	0.723528	0.951702	0.997261	0.57398	0.604548	0.598458
Rprd1a	XP_021504896.1;XP_021504897.1	Rprd1a	0.723431	1.1242	2.47627	0.840309	NaN	0
Elmod1	XP_021494352.1	Elmod1	0.723341	0.175903	1.37868	1.56635	NaN	0
Pde8a	XP_060223428.1	Pde8a	0.722931	0.453163	3.33391	0.609994	0.176336	-0.466534
LOC110552775;LOC110559418;LOC110559419	XP_060219461.1;XP_060219453.1;XP_060219459.1	LOC110552775;LOC110559418;LOC110559419	0.721704	1.33325	0.400239	1.45514	3.41006	1.39679
Nkiras1	XP_021498891.1	Nkiras1	0.721636	0.665491	7.16818	0.721188	1.16299	1.07943
Rbfox1;Rbfox2	XP_021492406.1;XP_021492407.1;XP_021492408.1;XP_021492411.1;XP_021492415.1;XP_021492416.1;XP_021492418.1;XP_021492419.1;XP_021492420.1;XP_060245127.1;XP_060245128.1;XP_060245129.1;XP_060245130.1;XP_060245131.1;XP_060245133.1;XP_060245134.1;XP_060245135.1;XP_060245136.1;XP_060245137.1;XP_060245138.1;XP_060245139.1;XP_060245141.1;XP_060245142.1;XP_060245143.1;XP_060245144.1;XP_060245145.1;XP_060245…	Rbfox1;Rbfox2	0.721384	1.38274	3.09004	0.623494	4.42766	1.32913
Synpr	XP_060246960.1;XP_060246961.1	Synpr	0.721001	-0.516283	5.98475	0.60118	1.10905	-0.421637
Lpcat4	XP_021504406.1	Lpcat4	0.720131	0.53447	1.31199	0.547118	NaN	0
Ptges	XP_021506981.1	Ptges	0.719793	-2.16452	0.207066	-0.400142	1.17916	-1.58519
Khdc4	XP_021493410.1;XP_060233701.1	Khdc4	0.719561	-0.834806	4.39043	0.650954	NaN	0
Sall2	XP_021507989.1;XP_021507991.1;XP_060247207.1;XP_060247208.1	Sall2	0.718737	1.15589	1.7775	0.616866	NaN	0
Sgip1	XP_060221969.1;XP_060221970.1;XP_060221971.1;XP_060221972.1;XP_060221973.1;XP_060221974.1;XP_060221975.1;XP_060221976.1;XP_060221977.1;XP_060221979.1;XP_060221980.1;XP_060221981.1;XP_060221982.1;XP_060221983.1;XP_060221984.1;XP_060221985.1;XP_060221986.1;XP_060221987.1;XP_060221988.1;XP_060221990.1;XP_060221991.1;XP_060221992.1;XP_060221993.1;XP_060221994.1;XP_060221995.1;XP_060221996.1;XP_060221…	Sgip1	0.718405	0.237589	12.2052	0.694226	NaN	0
Galnt13	XP_060246162.1;XP_060246163.1;XP_060246164.1	Galnt13	0.718195	0.149279	1.6378	0.899984	NaN	0
Agtpbp1	XP_021503441.1;XP_021503442.1;XP_021503443.1;XP_021503445.1;XP_021503446.1;XP_021503447.1;XP_021503449.1	Agtpbp1	0.7178	0.711271	1.34726	0.462116	NaN	0
Cacna1g	XP_060242897.1;XP_060242898.1;XP_060242899.1;XP_060242900.1;XP_060242901.1;XP_060242902.1;XP_060242903.1;XP_060242905.1;XP_060242906.1;XP_060242907.1;XP_060242908.1;XP_060242909.1;XP_060242910.1;XP_060242911.1;XP_060242912.1;XP_060242913.1;XP_060242914.1;XP_060242916.1;XP_060242917.1;XP_060242918.1;XP_060242919.1;XP_060242920.1;XP_060242921.1;XP_060242922.1;XP_060242923.1;XP_060242924.1	Cacna1g	0.717672	0.376785	2.26785	0.78731	NaN	0
Mtrr	XP_021496951.1;XP_021496952.1	Mtrr	0.717245	0.826931	1.14426	1.01422	0.704951	1.11352
Bsn	XP_060241261.1	Bsn	0.717234	1.60385	5.42699	0.694508	0.826253	3.3924
Sncb	XP_060228619.1	Sncb	0.717091	0.57542	8.60211	0.824658	1.48027	0.838181
Tnik	XP_060234144.1;XP_060234145.1;XP_060234146.1;XP_060234147.1;XP_060234148.1;XP_060234149.1;XP_060234150.1	Tnik	0.716517	1.14479	8.06988	0.690894	0.936565	0.992004
Esrrb;Esrrg	XP_021509076.1;XP_060243893.1;XP_021510425.1;XP_060220876.1;XP_060220877.1;XP_060220878.1;XP_060220880.1;XP_060220881.1;XP_060220882.1;XP_060220883.1;XP_060220884.1;XP_060220885.1;XP_060220886.1;XP_060220887.1;XP_060220888.1;XP_060220889.1	Esrrb;Esrrg	0.715635	0.687284	4.3549	0.628073	NaN	0
Dab2ip	XP_021511843.1;XP_021511844.2;XP_021511848.1;XP_021511850.2;XP_060246021.1;XP_060246023.1;XP_060246024.1;XP_060246025.1;XP_060246026.1;XP_060246027.1	Dab2ip	0.715584	0.400326	7.40389	0.718159	0.253703	1.31326
Epb41l3	XP_060224167.1;XP_060224185.1;XP_060224187.1;XP_060224190.1;XP_060224191.1;XP_060224194.1;XP_060224196.1	Epb41l3	0.714949	-0.902208	7.07852	0.85569	1.75369	-0.913097
Bcl7b	XP_021517458.1;XP_021517459.1;XP_021517460.1;XP_060238175.1	Bcl7b	0.714209	2.20379	1.18115	0.592648	NaN	0
Gtf2b	XP_021499102.1	Gtf2b	0.713789	0.824938	5.46785	0.691811	0.625122	0.517832
Rbm26;Rbm27	XP_021506406.1;XP_021506407.1;XP_060233318.1;XP_060247557.1;XP_060247558.1;XP_060247559.1;XP_060247560.1;XP_060247561.1;XP_060247562.1	Rbm26;Rbm27	0.71314	1.1577	4.44013	0.665009	3.83463	1.1785
Dpysl2;Dpysl3	XP_021510354.1;XP_021510359.1;XP_060233303.1;XP_060233304.1	Dpysl2;Dpysl3	0.713097	0.724306	2.47953	0.497524	0.71848	2.04591
Tnr	XP_021502648.1;XP_060220518.1;XP_060220519.1;XP_060220520.1	Tnr	0.711836	-3.29386	6.15538	0.924004	3.91204	-3.29484
Snca	XP_021515032.1;XP_021515033.1	Snca	0.711767	-1.01475	10.3325	0.668488	1.76776	-0.824708
Tcea1	XP_060241903.1	Tcea1	0.711719	0.337975	6.40803	0.650377	2.57678	0.377619
Sbno1	XP_021497490.1;XP_021497491.1;XP_021497492.1;XP_021497493.1;XP_021497496.1;XP_021499868.1;XP_021499869.1;XP_060238331.1	Sbno1	0.711693	1.15944	2.27015	0.944972	NaN	0
Acta1	XP_021505805.1	Acta1	0.711018	0.897276	0.216283	-0.29565	3.3879	0.972459
Psd3	XP_021516929.1;XP_060237851.1;XP_060237852.1;XP_060237853.1;XP_060237854.1;XP_060237855.1;XP_060237857.1;XP_060237858.1;XP_060237859.1;XP_060237860.1	Psd3	0.710665	-3.43949	7.22137	0.703345	0.294951	-1.56108
Kcnab1;Kcnab2	XP_060234373.1;XP_060234374.1;XP_060234375.1;XP_021499915.1;XP_021499917.1;XP_021499919.1;XP_060234949.1;XP_060234950.1;XP_060234951.1;XP_060234952.1	Kcnab1;Kcnab2	0.710558	0.0533315	0.00999451	0.013003	0.282364	0.452103
Gucy1a2	XP_060228649.1;XP_060228650.1	Gucy1a2	0.710459	0.863766	10.2387	0.79389	5.83151	0.8654
LOC110550542	XP_021496158.1;XP_021496159.1;XP_060238969.1	LOC110550542	0.71038	0.682974	4.25126	0.763203	3.07259	0.748981
Map1lc3a;Map1lc3b	XP_021486825.1;XP_021496195.1	Map1lc3a;Map1lc3b	0.710161	0.730631	4.35954	0.634696	2.94781	0.701195
Pcp2	XP_060231896.1	Pcp2	0.709825	0.0527534	0.986647	0.847301	NaN	0
Upf3b	XP_021516702.1;XP_021516703.1;XP_060231385.1;XP_060231386.1;XP_060231387.1	Upf3b	0.709606	0.794146	3.23263	0.722829	0.31265	0.695849
Psd	XP_021505888.1;XP_060246592.1;XP_060246593.1;XP_060246594.1	Psd	0.709459	-0.0619869	2.57824	0.607886	0.0238584	0.062465
Pacsin1	XP_021485738.1;XP_021485743.1	Pacsin1	0.708935	-2.94922	10.2841	0.706775	0.384542	-1.48908
Map1a;Map1b	XP_021499799.1;XP_021505515.1;XP_021505516.1;XP_021505519.1;XP_060228229.1	Map1a;Map1b	0.708572	-0.0192433	4.50395	0.703831	0.113438	0.0281048
C2cd2l	XP_021515057.1;XP_021515058.1;XP_021515059.1;XP_021515060.1;XP_060228362.1;XP_060228366.1	C2cd2l	0.708513	1.01679	6.20522	0.626819	1.49773	1.12863
Pspc1	XP_021519499.1;XP_021519500.1;XP_060247127.1	Pspc1	0.707371	0.827509	4.27905	0.757513	3.48522	0.794499
Cmas	XP_021512176.1	Cmas	0.707167	1.10899	7.07962	0.7721	3.86221	1.10201
Hnrnph3	XP_021507119.1;XP_021507120.1;XP_021507121.2;XP_021507123.1;XP_021507124.1;XP_021507125.1;XP_060225422.1	Hnrnph3	0.706924	0.366335	2.04143	0.617553	1.7512	0.33563
Mrgbp	XP_021501148.1	Mrgbp	0.706888	1.61749	4.33857	0.809371	0.713753	2.10179
Thap11	XP_021487840.1	Thap11	0.706274	-0.00195703	3.80895	0.650909	0.135143	-0.0873725
Fez1	XP_021494334.1;XP_060227654.1	Fez1	0.706024	1.15897	2.14598	0.707428	NaN	0
Kctd16	XP_060233323.1;XP_060233324.1;XP_060233325.1	Kctd16	0.7057	0.829064	4.75821	0.762354	NaN	0
Eif2s2	XP_060238991.1	Eif2s2	0.704952	0.535679	1.65945	0.523023	1.35558	0.49836
Celf4;Celf5	XP_060227160.1;XP_060227161.1;XP_060227165.1;XP_060227166.1;XP_060227167.1;XP_060227168.1;XP_060227170.1;XP_060227172.1;XP_060227173.1;XP_060233508.1;XP_060233509.1;XP_060233510.1;XP_060233511.1;XP_060233512.1;XP_060233513.1;XP_060233514.1;XP_060233515.1;XP_060233516.1;XP_060233517.1;XP_060233518.1;XP_060233519.1;XP_060233520.1;XP_060233521.1;XP_060233522.1;XP_060233523.1;XP_060233524.1;XP_060233…	Celf4;Celf5	0.704155	0.280295	7.74412	0.726069	NaN	0
Zc3h13	XP_021490744.2;XP_021490748.2;XP_060247439.1;XP_060247440.1;XP_060247441.1;XP_060247442.1	Zc3h13	0.701681	0.374744	3.66812	0.551956	0.560432	0.310736
Cspg5	XP_021503613.1	Cspg5	0.701241	-4.06949	0.741097	0.284438	2.15483	-4.38978
Rab11fip2	XP_021488967.1;XP_060247764.1	Rab11fip2	0.701023	0.44438	0.828248	0.428417	NaN	0
Eml5	XP_060243993.1;XP_060243994.1;XP_060243995.1;XP_060243996.1;XP_060243997.1;XP_060243998.1;XP_060243999.1;XP_060244000.1	Eml5	0.700773	0.850906	2.47964	0.816176	NaN	0
Btf3	XP_021495267.1;XP_021495268.1	Btf3	0.700718	0.193796	1.95954	0.434916	0.453558	0.213289
Fbxo2	XP_021491881.2	Fbxo2	0.70026	0.433743	5.9128	0.78882	0.913573	0.373388
Kcnc1;Kcnc4	XP_021487333.1;XP_021487334.1;XP_021487335.1;XP_060234766.1;XP_060234770.1;XP_021489613.1;XP_060234032.1;XP_060234033.1;XP_060234034.1;XP_060234035.1;XP_060234036.1;XP_060234037.1;XP_060234038.1;XP_060234039.1;XP_060234040.1;XP_060234042.1;XP_060234043.1;XP_060234044.1;XP_060234045.1;XP_060234046.1;XP_060234047.1	Kcnc1;Kcnc4	0.7001	0.319071	2.07619	1.06901	0.0292651	-0.0454795
Phf8	XP_060231250.1;XP_060231251.1;XP_060231252.1;XP_060231253.1	Phf8	0.699684	0.347775	4.10821	0.661736	NaN	0
Bag4	XP_021483286.2;XP_021483287.2	Bag4	0.699566	2.8106	4.33156	0.833839	2.23689	2.41849
Rnf220	XP_021489068.1;XP_021489069.1;XP_021489070.1;XP_060235723.1;XP_060235724.1;XP_060235725.1;XP_060235727.1;XP_060235728.1	Rnf220	0.699051	1.93373	5.06423	0.67242	NaN	0
Arrb1;Arrb2	XP_021507287.1;XP_021507288.1;XP_021511975.1;XP_021511976.1;XP_060223616.1;XP_060223617.1;XP_060223618.1;XP_060223619.1;XP_060223620.1	Arrb1;Arrb2	0.699003	-0.326366	3.92248	0.696666	NaN	0
Map2	XP_021515787.1;XP_021515789.1;XP_021515792.1;XP_021515796.1;XP_021515797.1;XP_021515798.1;XP_060224483.1;XP_060224484.1;XP_060224485.1;XP_060224486.1;XP_060224487.1;XP_060224488.1;XP_060224489.1;XP_060224490.1;XP_060224491.1;XP_060224492.1;XP_060224493.1;XP_060224494.1;XP_060224495.1;XP_060224496.1;XP_060224497.1;XP_060224498.1;XP_060224499.1;XP_060224500.1;XP_060224501.1;XP_060224502.1;XP_060224…	Map2	0.698959	1.76515	3.13279	0.640382	1.8761	1.9141
Ank2	XP_060248705.1;XP_060248706.1;XP_060248707.1;XP_060248708.1;XP_060248709.1;XP_060248710.1;XP_060248711.1;XP_060248712.1;XP_060248713.1;XP_060248714.1;XP_060248715.1;XP_060248717.1;XP_060248718.1;XP_060248719.1;XP_060248720.1;XP_060248721.1;XP_060248722.1;XP_060248723.1;XP_060248724.1;XP_060248725.1;XP_060248726.1;XP_060248727.1;XP_060248728.1;XP_060248729.1;XP_060248730.1;XP_060248756.1	Ank2	0.69894	1.53157	4.54087	0.57685	3.82048	1.4955
Lingo3	XP_021504588.1;XP_060227120.1;XP_060227121.1	Lingo3	0.698578	0.657797	2.91352	0.752982	NaN	0
Arnt	XP_021483462.1;XP_021483463.1;XP_060249084.1;XP_060249085.1;XP_060249086.1;XP_060249087.1;XP_060249088.1;XP_060249089.1	Arnt	0.697334	0.203894	0.36749	0.418435	0.0649582	0.248139
Ap3b2	XP_021488736.1	Ap3b2	0.69701	-2.09015	8.90523	0.725576	1.24215	-1.63688
Aak1	XP_060239672.1;XP_060239673.1	Aak1	0.695953	-0.277388	3.56328	0.730166	NaN	0
Snap25	XP_021512597.1;XP_021512598.1	Snap25	0.69577	1.91953	6.70457	0.663764	3.999	1.83147
Mapk8	XP_021499127.1;XP_021499128.1;XP_021499129.1;XP_021499130.1;XP_021499131.1	Mapk8	0.695484	1.02023	5.11071	0.607834	0.971284	0.98272
Gpalpp1	XP_021490735.1	Gpalpp1	0.695135	0.537218	4.45571	0.795018	NaN	0
Cmc1	XP_060241071.1;XP_060241072.1	Cmc1	0.695025	1.88887	5.6092	0.736719	3.14346	1.96947
Camk2b	XP_021488354.1;XP_021488357.1;XP_021488358.1;XP_021488359.1;XP_021488360.1;XP_060221612.1;XP_060221613.1;XP_060221614.1;XP_060221615.1;XP_060221616.1;XP_060221617.1;XP_060221618.1;XP_060221619.1;XP_060221620.1;XP_060221621.1;XP_060221622.1;XP_060221623.1	Camk2b	0.694677	1.17909	8.37227	0.631979	2.86118	1.15173
Jpt2;LOC110555692	XP_021492894.1;XP_060219967.1;XP_060247702.1	Jpt2;LOC110555692	0.694223	1.7131	0.368702	0.599163	NaN	0
Tm4sf1	XP_021518542.1	Tm4sf1	0.693831	2.23433	0.139602	0.334698	1.53119	1.81099
Doc2b;Rph3a	XP_021488871.1;XP_021488872.1;XP_021488873.1;XP_060238470.1;XP_021490911.2;XP_060243262.1	Doc2b;Rph3a	0.693155	0.95018	6.73088	0.743007	NaN	0
Dpp6	XP_060230058.1;XP_060230059.1;XP_060230060.1;XP_060230061.1;XP_060230062.1;XP_060230063.1	Dpp6	0.692598	-0.0843315	6.63702	0.691139	1.27985	-0.0866795
Ppil2	XP_021501616.1;XP_060227353.1;XP_060227354.1	Ppil2	0.692396	-1.49931	4.2256	0.773987	0.114762	-0.438139
Lin7a;Lin7b	XP_021512312.1;XP_060235277.1;XP_060233995.1;XP_060233996.1;XP_060233997.1;XP_060233999.1;XP_060234000.1;XP_060234001.1;XP_060234002.1;XP_060234003.1	Lin7a;Lin7b	0.692389	-0.109007	4.06838	0.730477	NaN	0
Morc2	XP_021507922.1	Morc2	0.691826	-0.0899162	4.90236	0.641497	0.266244	-0.590024
LOC110540284;Tubb;Tubb3;Tubb4a;Tubb4b;Tubb6	XP_021506806.1;XP_021482884.1;XP_021486895.1;XP_060227305.1;XP_060224971.1;XP_021482764.2;XP_060228599.1	LOC110540284;Tubb;Tubb3;Tubb4a;Tubb4b;Tubb6	0.690023	0.502913	2.17601	0.436898	2.38193	0.553055
Rfxap	XP_021503479.1	Rfxap	0.689726	2.61607	5.53939	0.714457	1.2902	1.99554
Ccdc92	XP_021499828.1;XP_021499829.1;XP_060238319.1	Ccdc92	0.689573	0.171226	7.81353	0.66066	NaN	0
Mapre3	XP_021491121.1;XP_021491122.1;XP_021491123.1	Mapre3	0.689259	1.52363	5.70673	0.68098	1.90638	1.24484
Abcg4	XP_021515070.1;XP_021515071.1;XP_021515073.1;XP_021515074.1;XP_060228339.1	Abcg4	0.688843	0.599909	1.30871	0.593598	NaN	0
Slc12a5;Slc12a6	XP_021494018.1;XP_021494027.1;XP_060238827.1;XP_021504398.1;XP_021504399.1;XP_021504400.1;XP_060227576.1	Slc12a5;Slc12a6	0.687531	-3.54635	8.19505	0.743556	2.18824	-3.38777
Ntrk2;Ntrk3	XP_060223370.1;XP_060223371.1;XP_060223372.1;XP_060223373.1;XP_060223375.1;XP_021518216.1;XP_021518217.1;XP_060236539.1;XP_060236540.1;XP_060236541.1;XP_060236542.1;XP_060236543.1	Ntrk2;Ntrk3	0.687	0.609522	2.0849	0.687647	NaN	0
Nfasc	XP_021492035.1;XP_021492044.1;XP_021492048.1;XP_021492051.1;XP_060220264.1;XP_060220265.1;XP_060220266.1;XP_060220267.1;XP_060220268.1;XP_060220270.1;XP_060220271.1;XP_060220272.1;XP_060220273.1;XP_060220274.1;XP_060220275.1;XP_060220276.1;XP_060220277.1;XP_060220278.1;XP_060220279.1;XP_060220280.1;XP_060220281.1;XP_060220282.1;XP_060220283.1	Nfasc	0.686918	0.351662	12.4748	0.717111	2.73146	0.338982
Cpeb3	XP_021486960.1;XP_060244686.1;XP_060244694.1;XP_060244697.1;XP_060244703.1;XP_060244723.1;XP_060244724.1;XP_060244728.1;XP_060244733.1;XP_060244741.1;XP_060244746.1;XP_021494390.1;XP_021494391.1;XP_021494392.1;XP_021494393.1;XP_021494394.1;XP_021494395.1;XP_021494396.2;XP_060221361.1;XP_060219871.1;XP_060219872.1;XP_060219873.1;XP_060219874.1	Cpeb3	0.686682	0.16873	1.13804	0.860189	NaN	0
Fdx2	XP_021504857.1	Fdx2	0.686249	-0.27924	1.66556	0.833376	NaN	0
Pclo	XP_060229873.1;XP_060229874.1;XP_060229875.1;XP_060229876.1;XP_060229877.1;XP_060229878.1	Pclo	0.686172	2.81327	11.6321	0.665415	1.22112	3.14453
Apobec2	XP_021492976.1	Apobec2	0.6861	1.92079	0.952048	0.453754	4.70237	1.87896
Kcna5	XP_021487413.1	Kcna5	0.68576	-0.397007	2.69794	0.714094	NaN	0
Ncs1	XP_021508906.1;XP_060245883.1	Ncs1	0.68568	-2.7203	7.16288	0.7	3.17796	-2.75604
Igsf21	XP_021483761.1;XP_060235158.1	Igsf21	0.685143	0.920742	2.08193	0.525832	0.191411	0.729514
LOC110539384	XP_021481917.1;XP_021481923.2;XP_060224645.1;XP_060224646.1;XP_060224647.1;XP_060224648.1;XP_060224653.1	LOC110539384	0.685003	2.17701	0.98887	0.47045	4.4165	2.22986
Slc8a1	XP_021511269.1;XP_021511270.1;XP_021511271.2;XP_060219729.1;XP_060219733.1;XP_060219739.1;XP_060219744.1;XP_060219751.1;XP_060219759.1;XP_060219773.1;XP_060219775.1;XP_060219777.1;XP_060219779.1;XP_060219784.1;XP_060219787.1;XP_060219790.1;XP_060219792.1;XP_060219797.1;XP_060219804.1;XP_060219810.1	Slc8a1	0.684929	-2.74065	3.90285	0.628172	2.11913	-2.83628
Ap3m2	XP_021506151.1;XP_060237453.1	Ap3m2	0.684908	-3.25833	8.24183	0.663147	0.826332	-2.22968
Slc12a6	XP_021504399.1	Slc12a6	0.684053	1.31599	1.82255	0.673327	NaN	0
Klhl29	XP_021500644.1;XP_060221534.1;XP_060221538.1;XP_060221544.1;XP_060221547.1;XP_060221553.1	Klhl29	0.683156	2.09441	2.54475	0.642897	NaN	0
Cpne6	XP_021506030.1;XP_021506031.1;XP_021506032.1;XP_060247166.1	Cpne6	0.683083	1.58351	8.39453	0.644183	NaN	0
Pgm2l1	XP_021516371.2	Pgm2l1	0.68292	0.407511	8.28616	0.595225	3.30713	0.425461
Rfx5	XP_021503776.2;XP_021503777.2;XP_060249140.1;XP_060249141.1;XP_060249143.1	Rfx5	0.68264	0.464356	1.85632	0.554019	NaN	0
Icam5	XP_021504879.1;XP_021504880.1	Icam5	0.682238	2.43994	2.91953	0.597267	0.69295	1.41585
Abcg1	XP_021508063.1;XP_060225191.1;XP_060225192.1;XP_060225193.1	Abcg1	0.681784	-0.0518533	1.47847	0.571147	0.115645	-0.181864
Sirt4	XP_021487479.1;XP_060238539.1	Sirt4	0.681648	0.721931	1.56081	0.966137	NaN	0
Maneal	XP_021482639.1;XP_060235556.1	Maneal	0.681442	0.370369	1.62119	1.31118	NaN	0
Nrxn1	XP_060249119.1;XP_060249123.1;XP_060249125.1;XP_060249128.1;XP_060249132.1;XP_060249136.1;XP_060249139.1;XP_060249142.1;XP_060249148.1;XP_060249157.1;XP_060249162.1;XP_060249167.1;XP_060249173.1;XP_060249177.1;XP_060249184.1;XP_060249188.1;XP_060249196.1;XP_060249200.1;XP_060249203.1;XP_060249212.1;XP_060249219.1;XP_060249224.1;XP_060249225.1;XP_060249226.1;XP_060249228.1;XP_060249233.1;XP_060249…	Nrxn1	0.681164	0.369595	7.45117	0.753813	NaN	0
Cyth2	XP_021496073.1	Cyth2	0.680902	1.32769	0.562554	0.919761	NaN	0
Amigo2	XP_021488488.1	Amigo2	0.680675	-0.185261	1.30228	1.07755	NaN	0
Gria1;Gria3;Gria4	XP_060219665.1;XP_060219666.1;XP_060219667.1;XP_021499808.2;XP_060224962.1;XP_060224968.1;XP_060224970.1;XP_060224976.1;XP_060224981.1;XP_060224985.1;XP_060231295.1;XP_060231296.1;XP_060231297.1;XP_060231298.1;XP_060231299.1;XP_060231300.1	Gria1;Gria3;Gria4	0.680645	0.546066	1.78504	0.686578	NaN	0
Tagln3	XP_060226471.1	Tagln3	0.68055	1.50671	9.66773	0.695669	0.880966	2.56884
Trim9	XP_060243583.1;XP_060243584.1;XP_060243585.1;XP_060243587.1;XP_060243588.1;XP_060243589.1;XP_060243590.1;XP_060243591.1;XP_060243592.1;XP_060243593.1;XP_060243594.1;XP_060243595.1;XP_060243596.1;XP_060243598.1;XP_060243599.1;XP_060243600.1;XP_060243601.1	Trim9	0.680288	0.259045	7.44814	0.655064	0.147428	-0.318633
Ddx5	XP_021489953.1;XP_060242509.1	Ddx5	0.679653	-0.512663	2.35583	0.417293	4.41058	-0.494678
Septin5	XP_021500875.1	Septin5	0.679237	1.51672	1.49134	0.993272	NaN	0
Gpkow	XP_021514177.1;XP_060230570.1	Gpkow	0.678816	1.00115	6.46346	0.66254	0.896414	1.83059
Spast	XP_021518372.1;XP_021518373.1;XP_021518374.1;XP_021518375.1	Spast	0.678762	1.52213	1.57984	1.32895	0.907333	1.72522
Lingo1	XP_021489230.1;XP_021489231.1;XP_021489232.1;XP_021489233.1;XP_021489234.1;XP_021489235.1;XP_021489236.1;XP_060230337.1;XP_060230343.1;XP_060230353.1;XP_060230357.1;XP_060230366.1;XP_060229564.1;XP_060229565.1;XP_060229566.1;XP_060229567.1;XP_060229568.1;XP_060229569.1;XP_060229570.1;XP_060229572.1;XP_060229573.1;XP_060229574.1;XP_060229575.1;XP_060229576.1;XP_060229577.1;XP_060229578.1;XP_060229…	Lingo1	0.678648	2.12197	6.59855	0.628762	NaN	0
Kmt2a	XP_021493631.1;XP_021493632.1;XP_021493633.1;XP_021493634.1;XP_060228762.1;XP_060228770.1;XP_060228779.1	Kmt2a	0.678501	1.05266	0.534698	0.33135	2.40768	1.20912
Tm7sf2	XP_021494055.1;XP_021494056.1;XP_021494057.1	Tm7sf2	0.677921	-0.787417	0.199664	0.216832	1.38415	-1.02769
Elfn1	XP_060223974.1;XP_060223976.1;XP_060223977.1;XP_060223978.1;XP_060223979.1;XP_060223980.1	Elfn1	0.677588	0.978539	3.96273	0.546912	NaN	0
Abl2	XP_021515991.1;XP_021515997.1;XP_021516003.1;XP_021516010.1;XP_021516021.1;XP_021516028.1;XP_021516035.1;XP_021516042.1;XP_021516052.1;XP_021516060.1;XP_060220476.1	Abl2	0.676805	1.15659	0.794837	0.39238	0.0688707	0.208864
Cbarp	XP_021497558.1;XP_021497559.1;XP_021497560.1;XP_060227085.1	Cbarp	0.676294	0.56386	2.01923	0.559526	NaN	0
Ccdc117	XP_021488329.1	Ccdc117	0.676251	1.0733	3.20521	0.551559	NaN	0
LOC110558198	XP_060244839.1;XP_060244843.1	LOC110558198	0.676043	0.551962	0.401451	0.319964	NaN	0
Acbd6	XP_021516200.1	Acbd6	0.675968	0.777065	10.273	0.676014	2.0733	0.751441
LOC110544412	XP_060231843.1;XP_060231908.1	LOC110544412	0.675821	0.917654	3.35273	0.688897	3.45438	0.96267
LOC110547023	XP_021489943.1	LOC110547023	0.675718	1.48244	2.17911	0.400121	0.558724	2.0687
Syt6	XP_021489870.2;XP_021489871.2;XP_021489872.1;XP_021489874.1;XP_021489875.1;XP_021489876.1;XP_060248939.1	Syt6	0.675695	1.94723	2.62187	0.692672	NaN	0
Sybu	XP_060245449.1;XP_060245450.1;XP_060245451.1;XP_060245453.1	Sybu	0.675528	1.23654	2.02718	0.539561	NaN	0
Mertk	XP_021497628.1	Mertk	0.674522	0.26519	1.85195	0.425079	0.0641382	-0.11121
Map2k7	XP_060231864.1	Map2k7	0.674297	2.38975	1.48665	0.885716	1.15405	1.75848
Frmd3	XP_060221702.1;XP_060221703.1;XP_060221704.1;XP_060221705.1	Frmd3	0.673937	2.14691	1.71177	1.04417	NaN	0
Cdkn1b	XP_021497014.1	Cdkn1b	0.673363	0.726089	6.02517	0.917641	2.13618	0.902672
Hcn1;Hcn2;Hcn4	XP_021497543.1;XP_060230988.1;XP_060241719.1	Hcn1;Hcn2;Hcn4	0.673292	0.876328	2.23282	0.608383	NaN	0
Arhgef9	XP_021517333.1;XP_021517334.1;XP_021517335.1;XP_060231126.1;XP_060231127.1	Arhgef9	0.672768	0.444159	4.59555	0.699776	NaN	0
Strn;Strn3;Strn4	XP_021499810.1;XP_021499811.1;XP_021499812.1;XP_060224925.1;XP_060224927.1;XP_021509857.1;XP_021509858.1;XP_021509859.1;XP_060243444.1;XP_060220285.1;XP_060220289.1	Strn;Strn3;Strn4	0.672527	-0.425251	0.343251	0.603336	1.53975	-0.416911
Stmn1	XP_021498973.1	Stmn1	0.672501	1.18638	4.96762	0.66217	3.87726	1.20149
Gnb3	XP_021492601.1	Gnb3	0.672144	-0.0847359	9.72946	0.679389	1.10835	-0.0735232
Znf830	XP_021498322.2	Znf830	0.671118	-0.278919	5.33144	0.632496	NaN	0
Rhpn1	XP_021515643.1;XP_021515648.1;XP_021515656.1;XP_060245247.1	Rhpn1	0.670866	0.540482	1.26266	0.343454	NaN	0
Fam184a	XP_060229159.1;XP_060229160.1;XP_060229161.1;XP_060229162.1;XP_060229163.1;XP_060229164.1;XP_060229165.1;XP_060229166.1;XP_060229167.1;XP_060229168.1	Fam184a	0.67071	0.90843	2.24888	1.66833	NaN	0
Septin5	XP_021500876.1	Septin5	0.67067	-0.82015	2.168	0.723148	NaN	0
Fam98b	XP_021518341.2	Fam98b	0.669697	0.171108	5.84281	0.685329	0.958273	0.191455
Wasf1	XP_021504342.2	Wasf1	0.669291	0.277006	7.33729	0.655606	NaN	0
Caskin1;Caskin2	XP_021491359.1;XP_021491366.1;XP_021491372.1;XP_060242382.1;XP_021500391.1;XP_021500393.1;XP_060219995.1	Caskin1;Caskin2	0.668653	1.14266	6.07521	0.664705	2.26723	1.09561
Ccdc12	XP_060241180.1;XP_060241182.1	Ccdc12	0.668621	0.334219	5.73464	0.639992	0.0144476	0.056509
Spen	XP_021486421.1;XP_060235132.1;XP_060235135.1	Spen	0.668129	2.78609	3.40069	0.482276	1.42182	2.3427
LOC110555893	XP_060239855.1;XP_060239856.1;XP_060239857.1;XP_060239858.1;XP_060239859.1;XP_060239860.1;XP_060239861.1;XP_060239862.1	LOC110555893	0.667929	-0.433473	1.24653	0.426521	NaN	0
Ric8b	XP_021514232.1;XP_021514234.1;XP_021514235.1;XP_060233812.1	Ric8b	0.667879	0.0391235	9.28559	0.655379	NaN	0
Dock3	XP_060241318.1;XP_060241319.1;XP_060241320.1;XP_060241321.1;XP_060241322.1;XP_060241323.1;XP_060241324.1;XP_060241326.1;XP_060241327.1	Dock3	0.667845	1.83039	3.73921	0.542067	NaN	0
Tspan2	XP_021515610.1;XP_060248944.1	Tspan2	0.667677	-0.14675	1.36639	0.565027	0.260919	-0.13577
Arglu1	XP_021500498.1	Arglu1	0.667559	0.799377	1.6042	0.472685	2.20535	0.787252
Snap91	XP_021495346.1;XP_021495348.1;XP_060240628.1;XP_060240629.1;XP_060240630.1;XP_060240631.1;XP_060240632.1;XP_060240633.1;XP_060240635.1;XP_060240636.1;XP_060240637.1;XP_060240638.1;XP_060240639.1;XP_060240640.1;XP_060240641.1	Snap91	0.667173	0.618906	9.28207	0.635491	0.964385	0.424756
Iws1	XP_021501040.1;XP_021501041.1;XP_060233494.1;XP_060233495.1;XP_060233496.1	Iws1	0.667131	-2.29427	4.30756	0.593681	0.584359	-1.44417
Unc119	XP_021495474.2	Unc119	0.666418	0.641178	12.3257	0.633437	2.67119	0.670411
Lyrm7	XP_021490282.1;XP_060219674.1	Lyrm7	0.666086	1.45738	2.35783	0.449814	NaN	0
Mark1;Mark3	XP_021491463.1;XP_021491464.1;XP_021491466.1;XP_021511656.1;XP_021511659.1;XP_021511661.1;XP_021511662.1;XP_060244200.1;XP_060244201.1;XP_060244202.1;XP_060244203.1;XP_060244204.1;XP_060244205.1	Mark1;Mark3	0.666008	-0.388182	5.96355	0.677117	0.020013	-0.0477098
Stx3	XP_021517766.1;XP_021517767.1;XP_021517768.1;XP_060242828.1;XP_060242834.1;XP_060242846.1	Stx3	0.665487	0.741018	11.5175	0.653275	1.82502	0.563103
Rapgef4	XP_021488501.2;XP_060246435.1;XP_060246436.1;XP_060246437.1;XP_060246438.1	Rapgef4	0.665243	0.816137	3.41535	0.640613	0.989844	0.672885
Rsrc2	XP_021518003.1;XP_021518004.1;XP_060238356.1	Rsrc2	0.665014	1.19779	4.09231	0.845928	0.766999	1.54618
LOC110547423;Tuba8	XP_021488256.1;XP_060244639.1;XP_021492694.2;XP_060240221.1;XP_060244638.1	LOC110547423;Tuba8	0.664654	0.270122	4.80634	0.544136	0.0424795	0.037831
Smpx	XP_060230523.1	Smpx	0.664447	2.30228	1.53139	0.653818	3.61112	2.33684
Dnm2;Dnm3	XP_021499459.1;XP_021499460.1;XP_021499461.1;XP_021499462.1;XP_021499464.1;XP_021499465.1;XP_021499467.1;XP_021499468.1;XP_021499469.1;XP_060226412.1;XP_060226422.1;XP_060226429.1;XP_060226433.1;XP_060226452.1;XP_060226492.1;XP_060220555.1;XP_060220556.1;XP_060220557.1;XP_060220558.1;XP_060220559.1	Dnm2;Dnm3	0.663984	-0.2374	4.12868	0.500479	1.72247	-0.271133
C14H15orf40	XP_021488761.1	C14H15orf40	0.663508	0.859652	3.24828	0.782452	0.687045	0.930636
Rtn4	XP_021507343.1	Rtn4	0.663412	0.870417	6.99951	0.654115	2.61581	0.895465
Mcm2	XP_021502559.1	Mcm2	0.663147	-0.207264	2.15018	0.640592	0.395224	-0.310155
LOC110561015	XP_060238250.1	LOC110561015	0.663061	0.148642	0.290883	0.293607	NaN	0
Znf385b	XP_021502829.1;XP_060246382.1;XP_060246383.1;XP_060246384.1;XP_060246385.1;XP_060246386.1;XP_060246387.1;XP_060246388.1	Znf385b	0.662899	0.349251	3.03245	0.455416	NaN	0
Rgn	XP_021484370.1	Rgn	0.662685	-0.110584	0.939875	0.386487	0.121932	-0.0864557
Scn1b	XP_021497294.1;XP_060222684.1	Scn1b	0.66225	0.0899373	1.83347	0.709484	0.503453	0.488622
Myl1	XP_021511370.1;XP_021511371.1;XP_060224542.1	Myl1	0.662043	2.4719	0.409005	1.07957	6.28206	2.42752
Fiz1	XP_021519159.1;XP_021519160.1;XP_021519161.1;XP_021519162.1;XP_060223085.1	Fiz1	0.661573	0.318834	2.12362	1.28991	NaN	0
LOC110544248	XP_060232809.1;XP_060230791.1	LOC110544248	0.661354	0.130272	5.37237	0.728834	NaN	0
Epb41l3	XP_060224180.1	Epb41l3	0.660824	-0.421486	1.9847	0.503379	NaN	0
Ptprd	XP_060221727.1;XP_060221730.1;XP_060221731.1;XP_060221736.1;XP_060221739.1;XP_060221740.1;XP_060221744.1;XP_060221745.1;XP_060221751.1;XP_060221752.1;XP_060221753.1;XP_060221755.1;XP_060221756.1;XP_060221757.1	Ptprd	0.660801	1.08033	1.61945	0.925181	NaN	0
Ckb;Ckm	XP_021497799.1;XP_021511664.1	Ckb;Ckm	0.660749	-0.748396	2.86472	0.535023	2.78514	-0.749086
Acbd6	XP_021516200.1;XP_060220461.1;XP_060220462.1;XP_060220463.1;XP_060220464.1;XP_060230782.1;XP_060230783.1	Acbd6	0.660662	-0.34656	8.78658	0.666726	0.522291	-0.384196
Pcnp	XP_021516044.1;XP_021516045.1;XP_021516046.1;XP_021516047.1;XP_060226531.1	Pcnp	0.660452	0.525793	8.00329	0.776229	3.77894	0.512932
Dnm1	XP_021512349.1;XP_021512426.1;XP_021512500.1;XP_021512582.1;XP_021512670.1;XP_021512745.1;XP_021512822.1;XP_021512901.1;XP_021512975.1;XP_021513057.1;XP_021513200.1;XP_021513356.1;XP_060245908.1	Dnm1	0.660398	0.540504	12.4885	0.681113	3.04723	0.527969
Cpne5;Cpne8;Cpne9	XP_021489141.1;XP_021489142.1;XP_021489143.1;XP_060239896.1;XP_060239897.1;XP_021501416.2	Cpne5;Cpne8;Cpne9	0.660116	-0.0979519	1.91196	0.404445	0.414239	-0.141904
Zfp37	XP_021505471.2;XP_060237135.1	Zfp37	0.66009	-0.909916	5.15204	0.616459	1.06789	-0.80662
Dcdc1	XP_060227546.1	Dcdc1	0.659935	2.18092	0.567438	0.731842	4.07276	2.03481
Drg1	XP_021507749.1;XP_060221518.1	Drg1	0.659065	0.369137	3.08805	0.532055	1.57206	0.460587
Shb	XP_021513831.1	Shb	0.658352	1.80835	1.05709	0.545347	NaN	0
Foxj2	XP_021505664.1;XP_021505665.1;XP_060240148.1	Foxj2	0.658224	0.106886	3.3096	0.67098	0.225112	-0.483846
Gng4	XP_021508587.1;XP_060228453.1	Gng4	0.658094	-1.78796	4.51769	0.690755	0.00693608	0.0357126
Bcl2	XP_021508081.2	Bcl2	0.658039	0.498648	0.498268	0.348671	1.16186	0.386463
Mef2d	XP_021493415.1;XP_021493417.1;XP_060233670.1;XP_060233671.1;XP_060233672.1;XP_060233673.1;XP_060233674.1;XP_060233675.1;XP_060233676.1;XP_060233677.1;XP_060233678.1;XP_060233679.1	Mef2d	0.657919	0.506556	8.06776	0.663796	NaN	0
Ythdf1;Ythdf2	XP_021507092.1;XP_021503019.1;XP_060238703.1	Ythdf1;Ythdf2	0.65675	1.83559	2.37329	0.477496	0.200857	0.700061
Hepacam	XP_021494335.1	Hepacam	0.6565	0.23287	4.84074	0.670887	0.214649	0.60659
Glrb	XP_021516004.1;XP_060234463.1;XP_060234464.1;XP_060234465.1	Glrb	0.656349	0.479553	2.61692	0.55305	NaN	0
Kat8	XP_021517693.1	Kat8	0.655228	1.33053	1.30991	0.701983	1.37469	1.28359
Gse1	XP_021497197.1;XP_021497198.1;XP_021497200.1;XP_060247856.1;XP_060247857.1;XP_060247858.1;XP_060247859.1;XP_060247860.1	Gse1	0.65505	-0.636776	11.1005	0.677193	0.835232	-0.751778
Hmgb3	XP_021482970.1;XP_021482971.1;XP_021482972.1;XP_021482973.1	Hmgb3	0.654854	1.37106	2.01555	0.659365	1.05717	2.4419
Rap1gap2	XP_021497767.1;XP_021497768.1;XP_021497769.1;XP_021497770.1;XP_021497772.2;XP_021497773.2;XP_060243306.1;XP_060243307.1;XP_060243308.1;XP_060243309.1;XP_060243310.1;XP_060243312.1	Rap1gap2	0.654724	0.488182	6.34984	0.678995	NaN	0
Slc4a10	XP_060246242.1;XP_060246244.1;XP_060246245.1;XP_060246246.1;XP_060246247.1;XP_060246249.1	Slc4a10	0.654325	-0.87359	3.59732	0.656116	0.104674	-0.23447
Macrod1	XP_021497946.1;XP_021497947.1	Macrod1	0.653359	-1.82534	6.28022	0.609875	4.26965	-1.89875
Nova1	XP_060224292.1;XP_060224293.1;XP_060224294.1;XP_060224295.1;XP_060224296.1;XP_060224297.1;XP_060224298.1	Nova1	0.653278	0.155989	4.95693	0.760913	NaN	0
Gucy1b1	XP_021519476.1	Gucy1b1	0.652861	1.42486	8.00982	0.757081	4.75889	1.4029
Arrb2	XP_021507287.1;XP_021507288.1	Arrb2	0.652559	1.03051	4.34066	0.668139	NaN	0
Mtcl1	XP_021498848.1;XP_021498849.1;XP_021498851.2;XP_060224210.1;XP_060224211.1;XP_060224212.1;XP_060224213.1;XP_060224214.1;XP_060224215.1;XP_060224216.1;XP_060224218.1	Mtcl1	0.652546	1.03971	7.32998	0.657789	1.33821	1.19454
Atp1a3	XP_060222413.1;XP_060222414.1	Atp1a3	0.652229	-0.435068	7.96962	0.600982	2.04562	-0.360612
Rnmt	XP_021514522.1;XP_021514523.1	Rnmt	0.651627	0.360052	6.16282	0.602585	1.53536	0.32337
Nova1	XP_060224292.1;XP_060224293.1	Nova1	0.650301	1.77663	1.03994	0.745277	NaN	0
Anp32e	XP_021506215.1	Anp32e	0.650059	0.860893	1.92839	0.638387	1.58309	1.29999
Atp8a2	XP_060247076.1;XP_060247077.1;XP_060247078.1;XP_060247079.1	Atp8a2	0.648977	1.69161	4.16595	0.537878	NaN	0
Bzw2	XP_021507051.1	Bzw2	0.648956	0.788963	7.37007	0.622579	2.88866	0.738222
Tenm2	XP_060219831.1;XP_060219832.1;XP_060219833.1;XP_060219834.1;XP_060219835.1;XP_060219836.1;XP_060219837.1;XP_060219838.1;XP_060219839.1;XP_060219840.1;XP_060219841.1;XP_060219842.1;XP_060219843.1;XP_060219844.1;XP_060219845.1	Tenm2	0.648663	1.09746	3.62092	0.525094	NaN	0
Cpne5	XP_021489141.1;XP_021489142.1;XP_021489143.1	Cpne5	0.648417	0.992077	3.67525	0.518886	NaN	0
Hectd4	XP_021488846.1;XP_021488848.1;XP_060238464.1;XP_060238465.1;XP_060238466.1;XP_060238467.1;XP_060238468.1	Hectd4	0.648161	0.16378	8.35958	0.578775	0.905167	0.164192
Cmtr1	XP_021489119.1;XP_060225175.1	Cmtr1	0.647892	-0.508507	6.61007	0.550024	0.264993	-0.171544
Ncdn	XP_021508213.1;XP_021508214.1;XP_021508215.1;XP_060235524.1	Ncdn	0.647739	0.190906	10.5971	0.679355	1.74581	0.234578
Pfkl;Pfkm;Pfkp	XP_021505363.1;XP_021511494.1;XP_021511496.1;XP_021511497.1;XP_060244680.1;XP_021512748.1;XP_060228524.1;XP_060228525.1;XP_060228526.1	Pfkl;Pfkm;Pfkp	0.647091	0.38936	1.35111	0.347779	2.86681	0.450333
Trim72	XP_021517684.1;XP_060222774.1	Trim72	0.647076	1.9753	1.08062	1.08925	4.21775	2.03489
LOC110552775;LOC110552776;LOC110559418;LOC110559419;LOC110559420;Myh15	XP_060226484.1;XP_060247176.1;XP_060219461.1;XP_060219462.1;XP_060219453.1;XP_060219459.1;XP_060219455.1;XP_060219456.1;XP_060219457.1;XP_060219458.1	LOC110552775;LOC110552776;LOC110559418;LOC110559419;LOC110559420;Myh15	0.647051	2.2331	0.566418	0.525286	5.75762	2.19506
Kcna3	XP_060248900.1	Kcna3	0.646633	-0.28191	0.303077	0.293978	0.158849	-0.0840187
Pold1	XP_021489684.1;XP_021489685.1;XP_021489686.1	Pold1	0.646156	0.917225	5.22989	0.582754	1.14459	1.56628
Stn1	XP_021495888.1	Stn1	0.645939	0.267681	0.139226	0.277638	0.182352	0.368587
Epb41	XP_060235384.1;XP_060235385.1;XP_060235387.1;XP_060235388.1;XP_060235389.1;XP_060235394.1;XP_060235395.1;XP_060235396.1;XP_060235397.1;XP_060235398.1;XP_060235399.1;XP_060235400.1;XP_060235402.1;XP_060235404.1;XP_060235405.1;XP_060235407.1;XP_060235410.1;XP_060235414.1;XP_060235416.1;XP_060235417.1;XP_060235418.1;XP_060235420.1	Epb41	0.645824	0.170641	3.52304	0.480278	0.304721	0.150515
Picalm;Snap91	XP_021495346.1;XP_021495348.1;XP_060240628.1;XP_060240629.1;XP_060240630.1;XP_060240631.1;XP_060240632.1;XP_060240633.1;XP_060240635.1;XP_060240636.1;XP_060240637.1;XP_060240638.1;XP_060240639.1;XP_060240640.1;XP_060240641.1;XP_021499719.1;XP_021499720.1;XP_021499721.1;XP_021499722.1;XP_021499723.1;XP_021499724.1;XP_021499725.1;XP_021499726.1;XP_021499728.1;XP_021499729.1;XP_021499730.1;XP_021499…	Picalm;Snap91	0.645575	0.871735	7.02018	0.705426	2.89978	0.886923
Ago1;LOC110562996	XP_021515599.1;XP_060235530.1;XP_060235531.1;XP_021515604.1;XP_060235528.1;XP_060235529.1	Ago1;LOC110562996	0.64546	0.977764	1.37672	1.73405	0.0892767	-0.343544
Srsf3	XP_021489139.1	Srsf3	0.645292	0.784824	4.58125	0.815896	4.03596	0.815942
Dnm2;Dnm3	XP_021499460.1;XP_021499462.1;XP_021499465.1;XP_021499468.1;XP_060226422.1;XP_060226492.1;XP_060220555.1;XP_060220556.1;XP_060220557.1;XP_060220558.1;XP_060220559.1	Dnm2;Dnm3	0.64473	0.81064	3.20575	0.535775	NaN	0
Zfand6	XP_021516116.1;XP_021516117.1;XP_021516118.1;XP_021516119.1;XP_060223469.1;XP_060223470.1	Zfand6	0.644562	0.459393	0.889102	0.504253	0.330975	0.309158
Ssh3	XP_021511869.1;XP_021511870.1	Ssh3	0.64271	-0.104053	0.0131557	-0.0264172	0.399278	-0.463584
Inpp4a	XP_021487234.1;XP_021487236.1;XP_021487243.1;XP_021487246.1;XP_021487247.1	Inpp4a	0.642424	0.147741	7.96435	0.575385	0.884191	0.142707
Mif	XP_021509432.1	Mif	0.642343	-0.982307	3.65541	0.631042	4.38914	-0.97462
Vamp4	XP_021512908.1;XP_021512909.1;XP_021512911.1;XP_060220563.1;XP_060220564.1	Vamp4	0.642313	1.21156	8.00034	0.629587	2.88912	1.18577
Hagh	XP_021492806.1	Hagh	0.641945	0.181978	0.960775	0.734912	NaN	0
Ggt7	XP_021496183.1;XP_060238977.1;XP_060238978.1	Ggt7	0.641645	-0.583593	7.05669	0.580861	0.823096	-0.641218
Hspa12a;Hspa12b	XP_021494871.1;XP_060247730.1;XP_060247732.1;XP_021510817.1	Hspa12a;Hspa12b	0.641291	1.26611	5.48228	0.568208	3.9457	1.21445
Mllt1	XP_021488680.1;XP_021488681.1;XP_060227293.1	Mllt1	0.641138	0.363802	1.68067	0.646273	NaN	0
Dda1	XP_021483258.1;XP_060238018.1;XP_060238019.1	Dda1	0.640907	0.00526612	4.82943	0.64309	0.553371	0.459167
Slc32a1	XP_021519329.1	Slc32a1	0.640856	-0.466166	4.8829	0.630669	NaN	0
Nufip2	XP_021508343.1	Nufip2	0.640329	1.07499	5.77628	0.60187	1.19551	1.00581
Reep6	XP_021497506.1;XP_021497507.1;XP_060227097.1;XP_060227098.1;XP_060227099.1	Reep6	0.639587	3.14135	4.27753	0.643132	0.00158023	-0.0126495
LOC110544737;Slc25a22	XP_021501881.1;XP_021501883.1;XP_021501884.1;XP_021501885.1;XP_060238636.1;XP_060238641.1;XP_060238649.1;XP_060227491.1	LOC110544737;Slc25a22	0.639526	0.610022	6.43967	0.535634	3.12741	0.650732
Tspyl4	XP_021514597.1	Tspyl4	0.639379	-0.58633	3.20796	0.681561	0.713992	-1.52791
Ywhab;Ywhag	XP_021491973.1;XP_060238849.1;XP_021505013.1	Ywhab;Ywhag	0.639149	-1.03946	1.00759	0.392991	2.4994	-1.09425
Septin4	XP_021517150.1;XP_021517151.1;XP_021517154.1;XP_021517156.1;XP_021517157.1;XP_060243016.1;XP_060243017.1;XP_060243018.1;XP_060243019.1;XP_060243020.1;XP_060243021.1;XP_060243022.1;XP_060243023.1;XP_060243024.1;XP_060243025.1;XP_060243026.1;XP_060243027.1;XP_060243028.1;XP_060243029.1;XP_060243030.1;XP_060243031.1;XP_060243032.1	Septin4	0.639057	0.912126	5.58297	0.497511	3.13557	0.896041
Rasgrf1	XP_021494385.1;XP_060241523.1	Rasgrf1	0.638922	1.44725	7.91252	0.660757	NaN	0
Wbp11	XP_021499963.1;XP_021499964.1	Wbp11	0.638851	-2.70335	2.80783	0.510573	0.430239	-1.41471
Dynll1	XP_021487467.1	Dynll1	0.638811	0.374332	1.55548	1.12621	1.1788	0.431981
LOC110545164;LOC110563439	XP_021486753.1;XP_021505163.1;XP_060223844.1;XP_060221216.1	LOC110545164;LOC110563439	0.638687	-5.04152	1.95538	0.526412	1.39804	-4.00212
C2cd2	XP_021513034.1;XP_021513035.1	C2cd2	0.637942	-0.472187	4.87031	0.518654	0.0817599	0.347092
Brms1l	XP_021510695.1;XP_060243501.1	Brms1l	0.637836	1.0675	1.8313	0.613554	0.30679	1.0276
Pold3	XP_060223625.1;XP_060223626.1;XP_060223627.1;XP_060223628.1	Pold3	0.637575	2.1886	1.55551	0.878431	NaN	0
Dlg1	XP_021500809.1;XP_021500811.1;XP_060226182.1;XP_060226187.1	Dlg1	0.637499	0.286207	1.17033	0.421618	0.832832	0.179667
Glmn	XP_021493559.1;XP_021493561.1;XP_060237074.1	Glmn	0.637207	-1.36651	2.67177	0.478296	NaN	0
Fbxo41	XP_021490238.1;XP_021490239.1;XP_021490240.1;XP_060239631.1	Fbxo41	0.636908	1.29444	6.1425	0.643433	NaN	0
Mrrf	XP_021512443.2;XP_060246041.1	Mrrf	0.636719	1.45317	1.9056	0.487762	0.0459406	-0.281497
Crabp1	XP_021500015.1	Crabp1	0.636164	-0.751663	8.18309	0.556128	1.97487	-0.807241
Opcml	XP_060227143.1;XP_060227144.1;XP_060227148.1;XP_060227150.1;XP_060227154.1;XP_060227162.1	Opcml	0.636068	0.525509	0.262039	0.380169	NaN	0
Spred1	XP_021501337.1	Spred1	0.636066	0.729624	6.66351	0.63607	0.473474	0.432467
Herc1	XP_060240833.1;XP_060240834.1;XP_060240835.1;XP_060240836.1	Herc1	0.635042	0.233418	1.12569	0.452173	0.469927	0.731071
Ift20	XP_021495449.1;XP_021495452.1	Ift20	0.634951	-1.30584	0.067343	0.138934	0.396763	-0.826912
Six3	XP_060219420.1;XP_060219424.1	Six3	0.634695	-0.412832	1.06327	1.08991	NaN	0
Dlg2	XP_021502378.1;XP_060223562.1;XP_060223563.1	Dlg2	0.634636	1.16716	3.69912	0.762438	1.52935	1.33407
Zgpat	XP_021501680.1	Zgpat	0.634418	-0.238405	4.56978	0.650211	NaN	0
Dlg2	XP_060223532.1;XP_060223533.1;XP_060223534.1;XP_060223535.1;XP_060223536.1;XP_060223537.1;XP_060223538.1;XP_060223540.1;XP_060223541.1;XP_060223542.1;XP_060223543.1;XP_060223544.1;XP_060223545.1;XP_060223546.1;XP_060223547.1;XP_060223548.1;XP_060223549.1;XP_060223551.1;XP_060223552.1;XP_060223553.1;XP_060223554.1;XP_060223555.1;XP_060223556.1;XP_060223557.1;XP_060223558.1;XP_060223559.1;XP_060223…	Dlg2	0.63414	1.25779	2.41645	0.673643	0.0609019	-0.235409
Setd6	XP_021497244.1;XP_060248136.1;XP_060248137.1;XP_060248139.1	Setd6	0.63377	1.82537	3.02956	0.67803	NaN	0
Kcnv2	XP_021510505.1	Kcnv2	0.633608	-0.303545	2.89609	0.541993	NaN	0
Tmcc2	XP_021492080.1;XP_021492081.1;XP_021492082.1;XP_060220253.1	Tmcc2	0.633129	0.0998285	8.32697	0.58133	0.0706192	0.128015
Dlg2	XP_021502378.1;XP_060223532.1;XP_060223533.1;XP_060223534.1;XP_060223535.1;XP_060223536.1;XP_060223537.1;XP_060223538.1;XP_060223540.1;XP_060223541.1;XP_060223542.1;XP_060223543.1;XP_060223544.1;XP_060223545.1;XP_060223546.1;XP_060223547.1;XP_060223548.1;XP_060223549.1;XP_060223551.1;XP_060223552.1;XP_060223553.1;XP_060223554.1;XP_060223555.1;XP_060223556.1;XP_060223557.1;XP_060223558.1;XP_060223…	Dlg2	0.633055	0.161015	7.08741	0.634167	0.315438	-1.30405
LOC110555484;Tpi1	XP_021492716.1;XP_060227586.1	LOC110555484;Tpi1	0.632908	0.627956	9.14584	0.563077	3.16609	0.701454
Rtf2	XP_021505775.1	Rtf2	0.632809	0.6471	1.62583	0.382566	0.940852	1.29569
Rab3a	XP_021493706.1	Rab3a	0.632719	0.0325089	7.45868	0.56693	0.730296	0.0781898
Adam22	XP_060229771.1;XP_060229772.1;XP_060229773.1;XP_060229774.1;XP_060229775.1;XP_060229776.1;XP_060229777.1;XP_060229778.1;XP_060229779.1;XP_060229780.1;XP_060229781.1;XP_060229782.1;XP_060229783.1;XP_060229784.1;XP_060229785.1;XP_060229786.1;XP_060229787.1;XP_060229788.1;XP_060229789.1;XP_060229790.1;XP_060229791.1;XP_060229792.1;XP_060229793.1	Adam22	0.63271	0.956955	4.85011	0.750732	0.208146	0.338147
Cnrip1	XP_021519412.1	Cnrip1	0.632603	0.768328	4.78257	0.694146	4.11612	0.737844
Fto	XP_021486796.1;XP_060248213.1	Fto	0.632595	0.861303	6.11398	0.547091	1.34905	0.662339
Psme3ip1	XP_021510654.2;XP_021510656.1;XP_021510657.1;XP_021510658.1;XP_021510659.1;XP_060248178.1;XP_060248179.1;XP_060248180.1;XP_060248181.1	Psme3ip1	0.632368	-2.61727	1.92502	0.550832	2.2337	-2.8716
Cdk16	XP_021481927.1;XP_021481928.1	Cdk16	0.631947	0.68757	2.74181	0.960336	0.447612	0.81151
Prrt2	XP_021491524.1;XP_021491526.1;XP_021491528.1;XP_060222808.1;XP_060222809.1;XP_060222810.1	Prrt2	0.629786	1.16969	3.86996	0.713061	NaN	0
Flywch1	XP_021488139.1;XP_021488140.1	Flywch1	0.629528	-0.380293	9.52181	0.618569	1.43965	-0.467595
Ctnnd2	XP_060236382.1;XP_060236383.1;XP_060236384.1;XP_060236385.1	Ctnnd2	0.62907	2.14048	5.18081	0.6167	0.716137	3.01651
Atp2b2	XP_021493355.1;XP_021493359.1;XP_060239929.1;XP_060239930.1;XP_060239931.1;XP_060239932.1;XP_060239933.1;XP_060239935.1;XP_060239936.1;XP_060239937.1	Atp2b2	0.628927	-0.570587	8.4311	0.667346	2.22903	-0.585526
Cplx4	XP_021489204.1	Cplx4	0.628712	-4.88793	4.05749	0.597622	0.792799	-4.18665
Ddhd1	XP_021499015.1;XP_021499016.1;XP_021499018.1;XP_021499019.1;XP_021499021.1;XP_021499022.1;XP_060246659.1;XP_060246660.1;XP_060246661.1;XP_060246662.1	Ddhd1	0.628616	1.67521	6.94791	0.631749	2.15241	1.5791
Cacna1i	XP_060245003.1	Cacna1i	0.628548	0.563196	0.253828	0.257378	NaN	0
Iqsec3	XP_021488295.1;XP_021488296.1;XP_021488297.1;XP_060240104.1;XP_060240105.1;XP_060240106.1;XP_060240107.1;XP_060240108.1;XP_060240109.1;XP_060240110.1;XP_060240111.1;XP_060240112.1;XP_060240113.1;XP_060240114.1;XP_060240115.1;XP_060240116.1;XP_060240117.1	Iqsec3	0.627762	0.470238	4.28018	0.714585	NaN	0
Tuba8;Tubal3	XP_021488256.1;XP_021512386.1;XP_060228541.1;XP_060228542.1;XP_021492694.2;XP_060240221.1	Tuba8;Tubal3	0.627499	1.26491	1.3982	0.801491	NaN	0
Rtn1	XP_021501188.1;XP_060243614.1;XP_060243615.1	Rtn1	0.627459	0.662851	1.7862	0.4435	3.34218	0.687824
Sh3gl2	XP_060221787.1	Sh3gl2	0.627382	1.51381	7.45319	0.725742	0.125574	0.766392
Slc6a11;Slc6a13;Slc6a6;Slc6a8	XP_021487113.1;XP_021488292.1;XP_060240121.1;XP_021493328.1;XP_021493912.1;XP_021493913.1;XP_021493915.1;XP_021493916.1;XP_021512052.1;XP_060240118.1;XP_060240119.1;XP_060240120.1;XP_021518722.1	Slc6a11;Slc6a13;Slc6a6;Slc6a8	0.627304	0.027441	1.23392	1.14851	0.0589384	-0.186215
Syn1	XP_060230822.1	Syn1	0.625988	1.75036	5.58869	0.743981	4.5417	1.72457
LOC110546046	XP_021488255.1;XP_060240078.1;XP_060240079.1	LOC110546046	0.625658	-0.0787506	0.132758	0.156911	NaN	0
Gabrb1	XP_060236710.1	Gabrb1	0.62554	0.766899	1.48265	0.980401	NaN	0
Guca1b	XP_021495639.1	Guca1b	0.625061	5.03473	2.6416	0.533985	1.0167	4.14938
Nrxn3	XP_060243920.1;XP_060243921.1;XP_060243922.1;XP_060243923.1;XP_060243924.1;XP_060243925.1;XP_060243926.1;XP_060243927.1;XP_060243928.1;XP_060243930.1;XP_060243931.1;XP_060243932.1;XP_060243934.1;XP_060243937.1;XP_060243938.1;XP_060243939.1;XP_060243940.1;XP_060243941.1;XP_060243942.1;XP_060243943.1;XP_060243946.1;XP_060243947.1;XP_060243948.1;XP_060243949.1;XP_060243950.1;XP_060243952.1;XP_060243…	Nrxn3	0.624996	-0.19297	5.13716	0.640379	0.0692386	-0.57738
Sag	XP_060224780.1	Sag	0.624712	0.996132	6.93582	0.580575	4.83868	1.02769
Tceal5	XP_021484343.1	Tceal5	0.624699	-0.1112	3.60441	0.914	NaN	0
Eno2	XP_060240169.1;XP_060240171.1;XP_060240172.1	Eno2	0.624426	0.112097	6.21028	0.759977	0.973018	0.133008
Znf608	XP_021494540.1;XP_021494541.1	Znf608	0.624251	0.659939	2.08621	0.871609	0.942237	1.05082
Asphd2	XP_021502602.1	Asphd2	0.624023	0.664659	3.62497	0.639127	NaN	0
Aqp4	XP_021516249.1;XP_021516250.1;XP_021516251.1;XP_021516252.1;XP_060233632.1	Aqp4	0.623573	-1.38586	0.98267	0.403233	0.893715	-2.90332
Cplx3	XP_021509196.1	Cplx3	0.623079	-0.262394	3.60025	0.677397	NaN	0
Gtf2e1	XP_060226347.1;XP_060226348.1;XP_060226349.1	Gtf2e1	0.622486	0.507063	6.74834	0.646466	NaN	0
Uba3	XP_021498038.1	Uba3	0.621181	-0.881765	3.88443	0.530715	0.846147	-0.849737
Adam11	XP_021487598.1;XP_021487599.1;XP_060242597.1	Adam11	0.621048	1.16561	1.44829	0.797887	NaN	0
Nrxn1;Nrxn3	XP_060249119.1;XP_060249123.1;XP_060249125.1;XP_060249128.1;XP_060249132.1;XP_060249136.1;XP_060249139.1;XP_060249142.1;XP_060249148.1;XP_060249157.1;XP_060249162.1;XP_060249167.1;XP_060249173.1;XP_060249177.1;XP_060249184.1;XP_060249188.1;XP_060249196.1;XP_060249200.1;XP_060249203.1;XP_060249212.1;XP_060249219.1;XP_060249224.1;XP_060249225.1;XP_060249226.1;XP_060249228.1;XP_060249233.1;XP_060249…	Nrxn1;Nrxn3	0.619694	1.88364	5.3008	0.601716	NaN	0
Foxj3	XP_021490693.1;XP_021490694.1;XP_021490695.1;XP_060235672.1;XP_060235673.1	Foxj3	0.619301	0.00928874	1.90675	0.927442	NaN	0
Lrit3	XP_021501075.1	Lrit3	0.6192	1.88902	1.43532	1.23568	NaN	0
Madd	XP_021496513.1;XP_021496518.1;XP_021496522.1;XP_021496524.1;XP_021496526.1;XP_021496528.1;XP_021496531.1;XP_021496532.1;XP_021496533.1;XP_021496534.1;XP_021496535.1;XP_060227934.1;XP_060227936.1;XP_060227937.1;XP_060227938.1;XP_060227939.1;XP_060227940.1;XP_060227941.1;XP_060227942.1;XP_060227944.1;XP_060227945.1;XP_060227946.1;XP_060227947.1;XP_060227948.1;XP_060227949.1;XP_060227950.1;XP_060227…	Madd	0.619183	-0.137087	9.81567	0.619251	NaN	0
LOC110548405	XP_021492257.1;XP_021492294.1;XP_021492295.1	LOC110548405	0.619175	1.13742	8.5407	0.6595	2.41224	1.08306
Iqsec3	XP_021488297.1;XP_060240109.1;XP_060240110.1;XP_060240111.1	Iqsec3	0.619123	-0.33779	1.26321	0.553	NaN	0
Rnd3	XP_021508169.1	Rnd3	0.619116	0.648401	4.24043	0.490209	2.56321	0.702962
Add1	XP_021499369.1;XP_060221458.1;XP_060221459.1;XP_060221460.1;XP_060221461.1;XP_060221462.1;XP_060221463.1;XP_060221465.1;XP_060221468.1	Add1	0.618935	0.138355	1.14734	1.4581	NaN	0
Adgrb1	XP_060245262.1;XP_060245263.1	Adgrb1	0.618692	0.665184	1.56018	1.08743	NaN	0
Lhfpl6	XP_060234282.1	Lhfpl6	0.618658	1.57708	0.774108	0.453111	3.34813	1.66261
Myef2	XP_021486974.1;XP_021486975.1;XP_021486978.1;XP_021486979.1	Myef2	0.617973	0.858471	3.74776	0.517744	2.29769	0.776645
Slc25a27	XP_021498870.1;XP_060225671.1;XP_060225672.1;XP_060225673.1	Slc25a27	0.617752	0.557344	5.53903	0.649913	NaN	0
Mast1	XP_021487870.1;XP_021487871.1;XP_060248306.1	Mast1	0.617523	0.0976429	7.07081	0.651706	NaN	0
Rprd1a	XP_021504896.1;XP_021504897.1;XP_060233575.1	Rprd1a	0.617193	3.64201	5.42581	0.735188	1.52797	3.50061
LOC110562216;Rps27	XP_021502395.1;XP_021483621.1;XP_021514599.1	LOC110562216;Rps27	0.616745	0.267183	1.85086	0.698854	0.740373	0.175633
Clta	XP_021501637.1;XP_060235825.1	Clta	0.616451	-0.11854	7.90292	0.737956	NaN	0
Hnrnpa3	XP_021514348.1;XP_021514349.1;XP_060246413.1;XP_060246414.1	Hnrnpa3	0.616283	-0.25012	1.84581	0.570357	3.18778	-0.277635
LOC110562996	XP_021515604.1;XP_060235528.1;XP_060235529.1	LOC110562996	0.614937	0.816219	1.53795	0.526542	NaN	0
Ybx3	XP_021512807.1	Ybx3	0.614885	0.796129	3.18788	0.527896	3.58551	0.817203
Rps6ka5	XP_060244030.1;XP_060244031.1;XP_060244032.1	Rps6ka5	0.614794	-0.197958	4.85137	0.585958	0.567196	-0.746308
Gabbr1	XP_021515663.1;XP_021515664.1;XP_060224951.1	Gabbr1	0.613779	0.594219	6.79547	0.777513	NaN	0
Vsnl1	XP_021497984.1;XP_060221917.1	Vsnl1	0.613762	-3.79547	7.06333	0.771973	5.19606	-3.65832
Dnm3	XP_060220555.1;XP_060220556.1;XP_060220557.1;XP_060220558.1;XP_060220559.1	Dnm3	0.613474	0.6815	9.72721	0.663817	1.53661	0.603107
Prpf40b	XP_021490618.2;XP_021490619.2;XP_021490620.2;XP_021490622.1;XP_021490623.1;XP_021490624.1;XP_060244617.1;XP_060244618.1;XP_060244620.1	Prpf40b	0.612444	1.07291	3.18311	0.523832	NaN	0
Llph	XP_021482949.1;XP_021482952.1	Llph	0.612287	0.639177	2.85826	0.677008	0.967826	0.890594
Snx21	XP_021494213.1;XP_060238833.1;XP_060238835.1	Snx21	0.611603	1.49868	0.928541	0.643649	2.2751	1.5398
Rnf170	XP_021495577.1;XP_060237538.1;XP_060237539.1;XP_060237540.1;XP_060237541.1	Rnf170	0.611391	0.75275	3.31088	0.613694	1.58151	0.84025
Adap1	XP_021496393.1	Adap1	0.611115	1.69033	6.58388	0.597086	3.44578	1.60127
Atp6v0a1;Atp6v0a2	XP_021496819.2;XP_021496820.2;XP_021496821.2;XP_021496822.2;XP_060242674.1;XP_060242675.1;XP_060242676.1;XP_021499881.1	Atp6v0a1;Atp6v0a2	0.610994	-0.129095	1.78459	0.591315	1.93729	-0.133322
Umps	XP_021495969.1	Umps	0.610802	0.167683	4.33451	0.51316	1.13011	0.190405
Caskin1	XP_021500391.1;XP_021500393.1;XP_060219995.1	Caskin1	0.610733	0.299503	6.31784	0.769465	0.559034	1.90143
Morf4l1	XP_021494382.1;XP_021494383.1;XP_060241522.1	Morf4l1	0.610472	-0.856413	2.76772	0.495021	0.403925	-0.567856
Tubb3;Tubb4a;Tubb4b	XP_021506806.1;XP_021486895.1;XP_060227305.1	Tubb3;Tubb4a;Tubb4b	0.610359	-0.508385	5.41017	0.703416	1.98863	-0.536791
Rmnd5a	XP_021514645.1;XP_060239534.1	Rmnd5a	0.609938	1.91735	1.399	0.631032	0.948652	1.39165
Rtraf	XP_021507808.1	Rtraf	0.609358	0.354982	3.96819	0.470312	3.60984	0.35627
Ythdf1	XP_021503019.1;XP_060238703.1	Ythdf1	0.609341	2.9298	4.47489	0.480209	0.847701	2.46008
Gabrb1;Gabrb2;Gabrb3	XP_021504358.2;XP_060223221.1;XP_060223222.1;XP_060223223.1;XP_060219822.1;XP_060219823.1;XP_060236710.1	Gabrb1;Gabrb2;Gabrb3	0.609291	1.61079	3.64852	0.618078	NaN	0
Rtcb	XP_060233792.1	Rtcb	0.609173	-0.192331	7.82668	0.563291	2.69369	-0.2208
Ptprn	XP_021481854.2;XP_021481865.2;XP_021481872.2;XP_021481879.2;XP_060224637.1;XP_060224638.1;XP_060224639.1;XP_060224640.1	Ptprn	0.608519	2.63866	3.79545	0.563231	2.02889	2.76735
Rora;Rorb	XP_060243311.1;XP_021508335.1;XP_060240812.1;XP_021519099.1	Rora;Rorb	0.608273	1.67713	2.76314	0.571449	NaN	0
Sh3gl1;Sh3gl2	XP_021488592.1;XP_060221787.1	Sh3gl1;Sh3gl2	0.608143	0.492313	7.56026	0.591643	2.829	0.534658
Gcat	XP_060245058.1	Gcat	0.607716	-0.840973	3.37776	0.485559	2.92507	-0.957963
Nfxl1	XP_021510327.1	Nfxl1	0.607637	-1.31789	2.61732	0.660377	1.40134	-1.6879
Mrm1	XP_021504059.1	Mrm1	0.607273	-1.04312	4.58242	0.638296	NaN	0
Gabra3	XP_060232643.1;XP_060232644.1;XP_060232645.1	Gabra3	0.60726	-0.228775	3.41344	0.599491	NaN	0
Nrxn2;Nrxn3	XP_021494133.1;XP_021494134.1;XP_021494135.1;XP_021494138.1;XP_021494139.1;XP_021494144.1;XP_021494147.1;XP_021494148.1;XP_021494149.1;XP_021494151.1;XP_021494153.1;XP_021494155.1;XP_021494157.1;XP_021494158.1;XP_060241283.1;XP_060241297.1;XP_060241299.1;XP_060241304.1;XP_060241313.1;XP_060241317.1;XP_060241325.1;XP_060241333.1;XP_060241352.1;XP_060241355.1;XP_060241360.1;XP_060241371.1;XP_060241…	Nrxn2;Nrxn3	0.607118	1.46826	1.35571	0.45883	NaN	0
Pde6d	XP_021513816.1;XP_060224760.1	Pde6d	0.607006	0.75609	7.14686	0.656477	2.10103	0.6598
LOC110552303	XP_021499172.1;XP_021499173.1;XP_060244477.1	LOC110552303	0.606592	0.0236567	0.212717	0.367273	NaN	0
Rs1	XP_021482927.2	Rs1	0.605688	1.13217	6.28815	0.593865	5.23562	1.09885
Adss1	XP_021509844.1	Adss1	0.605576	1.24071	5.77958	0.546543	4.7373	1.20175
Pip5k1a	XP_021512505.1;XP_021512506.1;XP_060249115.1;XP_060249116.1	Pip5k1a	0.605444	0.962431	2.4932	0.429281	3.0252	1.00073
Hnrnph1;Hnrnph2;Hnrnph3	XP_021485177.1;XP_021507119.1;XP_021507120.1;XP_021507121.2;XP_021507124.1;XP_021507125.1;XP_060225422.1;XP_060219753.1;XP_060219754.1;XP_060219755.1;XP_060219756.1;XP_060219757.1;XP_060219758.1;XP_060219760.1;XP_060219761.1;XP_060219762.1;XP_060219763.1;XP_060219764.1	Hnrnph1;Hnrnph2;Hnrnph3	0.605377	0.432596	1.201	0.371202	0.194126	-0.510326
Mtss2	XP_021488217.1;XP_021488218.1;XP_021488221.1;XP_060247962.1;XP_060247963.1;XP_060247964.1;XP_060247966.1;XP_060247967.1;XP_060247968.1	Mtss2	0.604839	0.989239	5.39301	0.668019	1.74359	1.14459
Chrna4	XP_021502921.1;XP_060238695.1;XP_060238696.1	Chrna4	0.604784	0.504976	0.91854	0.4757	0.256188	0.326038
Prrt1	XP_021518736.1	Prrt1	0.604389	0.38728	6.49885	0.668646	NaN	0
Shank2	XP_060239235.1;XP_060239237.1;XP_060239240.1;XP_060239241.1;XP_060239242.1;XP_060239243.1;XP_060239244.1;XP_060239245.1;XP_060239246.1;XP_060239247.1	Shank2	0.604271	1.15797	4.15067	0.721791	0.571197	0.681781
Tcerg1	XP_060233312.1;XP_060233313.1;XP_060233314.1;XP_060233315.1;XP_060233316.1	Tcerg1	0.604179	-0.0385323	3.76034	0.497598	0.364233	-0.0586529
Rhot2	XP_021492900.1	Rhot2	0.604122	0.162706	1.56409	0.426073	0.430481	0.0965004
Znf346	XP_060228910.1;XP_060228911.1;XP_060228912.1;XP_060228914.1	Znf346	0.603519	0.956518	4.41813	0.916373	NaN	0
Tns3	XP_060221637.1;XP_060221639.1;XP_060221640.1	Tns3	0.603275	0.783612	0.072215	0.0863895	1.54348	0.651196
Ppp1r11	XP_021518159.1	Ppp1r11	0.603058	-1.87474	6.5834	0.581206	0.104517	-0.474728
Kcnab2	XP_021499915.1;XP_021499917.1;XP_021499919.1;XP_060234949.1;XP_060234950.1;XP_060234951.1;XP_060234952.1	Kcnab2	0.60302	-0.032217	6.76555	0.689407	0.119915	-0.0411873
Ttyh1	XP_021482101.1;XP_021482102.1;XP_060223154.1;XP_060223155.1	Ttyh1	0.602758	-2.53035	7.32365	0.672285	0.187046	-0.80688
Pianp	XP_021492641.2;XP_021492642.1;XP_021492643.1;XP_060240185.1	Pianp	0.60264	0.46405	0.168473	-0.193131	NaN	0
Ncor1	XP_060219511.1;XP_060219512.1;XP_060219513.1;XP_060219514.1;XP_060219515.1;XP_060219516.1;XP_060219518.1;XP_060219519.1;XP_060219520.1;XP_060219521.1;XP_060219522.1;XP_060219523.1;XP_060219524.1;XP_060219525.1;XP_060219526.1;XP_060219527.1;XP_060219529.1;XP_060219530.1;XP_060219531.1;XP_060219532.1;XP_060219533.1;XP_060219534.1;XP_060219535.1;XP_060219536.1;XP_060219537.1;XP_060219538.1;XP_060219…	Ncor1	0.60261	-0.537495	2.62482	0.488193	0.103872	-0.238999
Guk1	XP_021498968.1;XP_021498970.1;XP_060219626.1;XP_060219627.1;XP_060219629.1	Guk1	0.602478	0.856491	5.12452	0.630921	2.97542	0.784665
Lig1	XP_021515525.1;XP_021515526.1;XP_021515527.1;XP_060241532.1;XP_060241533.1	Lig1	0.601936	1.59129	2.02656	0.545043	1.72066	2.06306
Snap25	XP_021512597.1	Snap25	0.601717	3.64995	4.96104	0.598929	3.09561	3.47139
Znf385a	XP_021507766.1;XP_021507767.1	Znf385a	0.60145	4.63427	6.55621	0.758903	2.36498	4.67628
Chga	XP_021483889.1	Chga	0.601187	2.64328	2.6776	0.53995	1.39728	2.27956
Cdk16;Cdk18	XP_021481927.1;XP_021481928.1;XP_021492073.1;XP_060233905.1	Cdk16;Cdk18	0.600933	-0.291111	6.18277	0.554952	NaN	0
Lrtm1	XP_060247660.1	Lrtm1	0.600756	2.06289	4.72385	0.678271	NaN	0
Tpm1	XP_021493983.1;XP_021493986.1;XP_021493994.1;XP_021493998.1;XP_060240821.1;XP_060240822.1;XP_060240826.1;XP_060240828.1;XP_060240829.1	Tpm1	0.600523	2.40187	0.0548088	0.108657	3.84325	2.27198
Atcay	XP_021492568.1;XP_021492570.1	Atcay	0.600277	0.228937	4.98173	0.643558	NaN	0
Ncoa1	XP_060221295.1;XP_060221296.1;XP_060221301.1;XP_060221305.1;XP_060221313.1;XP_060221322.1;XP_060221329.1;XP_060221337.1;XP_060221342.1;XP_060221345.1	Ncoa1	0.600191	0.653116	4.33656	0.519507	0.512007	0.585927
Llgl2	XP_060242371.1;XP_060242372.1;XP_060242373.1;XP_060242374.1;XP_060242375.1;XP_060242376.1;XP_060242377.1	Llgl2	0.599793	-1.05981	3.74971	0.548643	1.29412	-1.72168
Slc4a8	XP_021514463.1;XP_060244575.1;XP_060244576.1	Slc4a8	0.59976	1.01665	5.31353	0.595464	NaN	0
Hmgcs1	XP_021505838.2;XP_060228878.1	Hmgcs1	0.599665	0.363874	7.81448	0.538708	3.42156	0.383032
Crtc2	XP_060223792.1;XP_060223793.1	Crtc2	0.599308	0.272326	3.40819	0.816868	NaN	0
Pcsk1n	XP_021514289.1	Pcsk1n	0.599125	1.64971	0.332743	0.242581	3.4107	1.6059
Cpe	XP_060237833.1	Cpe	0.598768	1.09403	9.1562	0.633592	2.49387	1.05341
Slc12a5	XP_021494018.1;XP_021494027.1;XP_060238827.1	Slc12a5	0.598467	1.59729	7.19486	0.71001	2.58114	1.82156
Cdk14	XP_060230017.1;XP_060230018.1;XP_060230019.1;XP_060230020.1;XP_060230021.1;XP_060230022.1;XP_060230023.1;XP_060230024.1;XP_060230025.1	Cdk14	0.598259	1.16257	5.81834	0.71412	0.0877832	0.273132
L1cam	XP_021512051.1;XP_060231600.1;XP_060231601.1;XP_060231602.1;XP_060231603.1;XP_060231604.1;XP_060231605.1	L1cam	0.598221	1.0422	4.09029	0.531608	4.06013	1.07141
Rad51b	XP_060243753.1;XP_060243754.1;XP_060243756.1	Rad51b	0.598185	0.653191	0.292599	0.191271	NaN	0
Ppm1n	XP_021497829.2	Ppm1n	0.597977	-0.432173	3.80037	0.534364	NaN	0
Prickle2	XP_021493922.1;XP_021493924.1;XP_060239754.1;XP_060239755.1	Prickle2	0.597624	2.94404	1.48878	0.779363	NaN	0
Micu3	XP_060237608.1;XP_060237609.1	Micu3	0.597429	-1.05213	6.15401	0.490581	1.54784	-1.13115
Ints9	XP_021510075.2;XP_060247314.1	Ints9	0.597132	1.38555	0.176725	0.149634	0.687724	1.14902
Slc12a4;Slc12a5;Slc12a7	XP_021487087.1;XP_060236338.1;XP_021487929.1;XP_060248036.1;XP_060248037.1;XP_021494018.1;XP_021494027.1;XP_060238827.1	Slc12a4;Slc12a5;Slc12a7	0.597042	-0.318994	4.50218	0.638866	0.28239	-1.13979
Ss18	XP_021495597.1;XP_021495598.1;XP_021495599.1;XP_060233634.1	Ss18	0.596861	0.483286	2.53412	0.465452	0.393084	0.36235
Zranb2	XP_021516273.2	Zranb2	0.596457	-2.04155	2.24351	0.543807	2.68286	-2.41372
Mief1	XP_021517817.1	Mief1	0.596069	0.571886	1.48941	0.928367	1.79601	0.522257
Hcn1	XP_060241719.1	Hcn1	0.595673	0.749842	15.7913	0.59817	NaN	0
LOC110559418;LOC110559419;LOC110559420	XP_060219453.1;XP_060219459.1;XP_060219455.1;XP_060219456.1;XP_060219457.1;XP_060219458.1	LOC110559418;LOC110559419;LOC110559420	0.5956	2.17862	0.115287	0.517145	4.9313	2.24208
Ckmt1b	XP_021505542.1;XP_021505543.1	Ckmt1b	0.595486	-1.97649	7.59709	0.568149	5.36892	-1.95067
G3bp1	XP_021490274.1;XP_060219669.1	G3bp1	0.595474	0.0730934	3.7652	0.435894	0.583991	0.062624
Cadps2	XP_060229978.1;XP_060229979.1;XP_060229980.1;XP_060229981.1;XP_060229982.1;XP_060229983.1;XP_060229984.1;XP_060229985.1;XP_060229986.1	Cadps2	0.595373	-0.458233	0.840973	-1.8595	2.57834	-0.4479
Rgs7	XP_060220712.1;XP_060220713.1;XP_060220714.1;XP_060220715.1;XP_060220716.1	Rgs7	0.593901	1.48724	3.06388	0.661228	NaN	0
Gria2;Gria3;Gria4	XP_021499808.2;XP_060224962.1;XP_060224968.1;XP_060224970.1;XP_060224976.1;XP_060224981.1;XP_060224985.1;XP_021518717.1;XP_060234457.1;XP_060234458.1;XP_060234459.1;XP_060234460.1;XP_060234461.1;XP_060234462.1;XP_060231295.1;XP_060231296.1;XP_060231297.1;XP_060231298.1;XP_060231299.1;XP_060231300.1	Gria2;Gria3;Gria4	0.593868	-0.266468	3.43124	0.548575	NaN	0
Gtf2f2	XP_021490742.1	Gtf2f2	0.593256	0.471483	4.89194	0.677983	2.16215	0.490086
Asic2	XP_021494533.2;XP_060243143.1	Asic2	0.593121	0.593475	5.00168	0.537315	NaN	0
Kdm4b	XP_021488615.1;XP_060227263.1	Kdm4b	0.592867	1.35238	2.27971	0.71801	NaN	0
Gdap1l1	XP_021492001.1	Gdap1l1	0.59259	0.966803	7.84291	0.623471	0.579733	0.583503
Znf207	XP_021486627.1;XP_021486628.1;XP_021486629.1;XP_021486630.1;XP_060243147.1;XP_060243148.1	Znf207	0.592434	0.375147	1.99822	0.373736	2.26192	0.402065
Cbll1	XP_021509866.1;XP_021509867.1;XP_021509868.1;XP_021509869.1;XP_060222760.1	Cbll1	0.592339	1.41344	0.842688	0.290393	1.53502	1.79948
Arhgef4;Arhgef9	XP_021500095.1;XP_021500096.1;XP_021500097.1;XP_021505807.2;XP_021505808.2;XP_021505809.1;XP_060247068.1;XP_060247069.1;XP_021517333.1;XP_021517334.1;XP_021517335.1;XP_060231126.1;XP_060231127.1	Arhgef4;Arhgef9	0.591915	-0.777796	2.67968	0.549522	1.55833	-0.752225
C1ql1	XP_021487602.1	C1ql1	0.591795	0.381096	6.57601	0.626401	NaN	0
Cpne5	XP_021489141.1;XP_021489143.1	Cpne5	0.591782	1.35907	3.85253	0.616297	NaN	0
Sorbs2	XP_021514688.1;XP_021514689.2;XP_021514691.2;XP_021514692.2;XP_060237654.1;XP_060237655.1;XP_060237657.1;XP_060237658.1;XP_060237659.1;XP_060237660.1;XP_060237661.1;XP_060237662.1;XP_060237663.1;XP_060237664.1;XP_060237665.1;XP_060237666.1;XP_060237668.1;XP_060237669.1;XP_060237670.1;XP_060237671.1;XP_060237672.1;XP_060237673.1;XP_060237674.1;XP_060237675.1;XP_060237677.1;XP_060237678.1;XP_060237…	Sorbs2	0.591476	2.72698	2.45161	0.404465	6.08532	2.715
Sdhaf4	XP_021504788.1	Sdhaf4	0.591402	0.705082	0.0701168	-0.0843226	NaN	0
Tnni1	XP_060221068.1	Tnni1	0.591213	-0.939999	0.0105946	0.01656	1.9699	-1.1565
Ccdc85c	XP_021504805.1;XP_060244129.1;XP_060244130.1;XP_060244131.1	Ccdc85c	0.591194	1.17149	5.67975	0.543689	1.19847	1.0825
Rab3a;Rab3d	XP_021493706.1;XP_060226729.1	Rab3a;Rab3d	0.590919	0.140848	2.23664	0.603666	0.13783	-0.221916
Krt15;Krt19	XP_021481950.1;XP_021481951.1	Krt15;Krt19	0.590883	-1.08216	0.00604846	0.00856029	1.42155	-1.53274
Ctif	XP_021495762.1;XP_021495763.1;XP_060233017.1;XP_060233018.1;XP_060233019.1	Ctif	0.590231	2.77469	3.89736	0.526346	0.497248	1.98938
Wdr17	XP_021512403.1;XP_021512404.1;XP_060237769.1;XP_060237770.1;XP_060237771.1	Wdr17	0.589483	-0.307264	7.30323	0.615497	0.263669	-0.848061
Pitpnm3	XP_021497330.1;XP_060219340.1;XP_060219341.1;XP_060219343.1	Pitpnm3	0.588921	0.380045	3.80859	0.590997	0.0857593	0.149614
Eif2b4	XP_021491136.1;XP_021491137.1;XP_021491138.1;XP_021491139.1;XP_060220967.1	Eif2b4	0.588915	-0.408321	3.48897	0.443708	0.754724	-0.868923
Pex5l	XP_060234188.1;XP_060234189.1;XP_060234190.1;XP_060234191.1;XP_060234192.1;XP_060234193.1;XP_060234194.1;XP_060234195.1;XP_060234196.1;XP_060234197.1;XP_060234198.1;XP_060234200.1;XP_060234201.1	Pex5l	0.588648	1.11631	7.49787	0.569516	NaN	0
Hdac11	XP_021494956.1	Hdac11	0.588102	-2.54701	3.1528	0.417973	2.18887	-2.39738
Gria4	XP_021499808.2;XP_060224962.1;XP_060224968.1;XP_060224970.1;XP_060224976.1;XP_060224981.1;XP_060224985.1	Gria4	0.587822	1.61627	3.25629	0.778172	NaN	0
Them4	XP_021519090.2;XP_021519092.2;XP_021519093.2;XP_021519094.2;XP_021519095.1;XP_021519096.2	Them4	0.587286	-2.07623	9.80077	0.586907	0.359512	-1.23578
Ogdh	XP_021488348.1;XP_021488352.1;XP_060221624.1;XP_060221625.1	Ogdh	0.586855	1.01487	0.622396	0.289911	NaN	0
LOC110555202	XP_021503974.1	LOC110555202	0.586834	1.68404	3.57061	0.858923	NaN	0
Pgk1;Pgk2	XP_060231178.1;XP_021511098.1	Pgk1;Pgk2	0.586731	-0.00655563	12.0598	0.565045	0.421819	0.0256818
LOC110542857;LOC110552775;LOC110552776;LOC110559418;LOC110559419;LOC110566645;Myh13	XP_060247176.1;XP_060219461.1;XP_060219462.1;XP_060219453.1;XP_060219459.1;XP_060219454.1;XP_060247174.1	LOC110542857;LOC110552775;LOC110552776;LOC110559418;LOC110559419;LOC110566645;Myh13	0.586182	2.01258	0.0121364	0.0616493	4.65794	2.02097
Cc2d1a	XP_021487911.1;XP_021487912.1	Cc2d1a	0.586054	-0.125753	4.2989	0.647214	0.411244	1.18165
LOC110556396;Mrps33	XP_021487834.1;XP_060236121.1;XP_060236122.1;XP_060234667.1	LOC110556396;Mrps33	0.585361	-1.16234	1.766	0.81508	0.884889	-0.829545
Sap18	XP_021494730.1	Sap18	0.585327	0.569399	0.96863	0.306969	2.38886	0.612333
Acly	XP_060242696.1;XP_060242697.1;XP_060242699.1	Acly	0.58526	-2.78427	1.69204	0.405325	1.52613	-2.3445
Arhgef4	XP_021500095.1;XP_021500096.1;XP_021500097.1	Arhgef4	0.585209	1.78785	1.67795	1.17054	3.35143	1.74598
Epb41;Epb41l3	XP_060224164.1;XP_060224165.1;XP_060224166.1;XP_060224167.1;XP_060224168.1;XP_060224169.1;XP_060224170.1;XP_060224171.1;XP_060224172.1;XP_060224174.1;XP_060224175.1;XP_060224176.1;XP_060224177.1;XP_060224178.1;XP_060224179.1;XP_060224180.1;XP_060224181.1;XP_060224182.1;XP_060224183.1;XP_060224185.1;XP_060224186.1;XP_060224187.1;XP_060224188.1;XP_060224189.1;XP_060224190.1;XP_060224191.1;XP_060224…	Epb41;Epb41l3	0.585142	-1.144	0.366356	-0.738912	0.818513	-1.47224
Terf2ip	XP_021503258.1	Terf2ip	0.584862	0.942516	3.35104	0.465672	2.69751	1.01182
Rcor1;Rcor3	XP_021493897.1;XP_060220917.1;XP_060220918.1;XP_060220920.1;XP_060220921.1;XP_060220922.1;XP_060220923.1;XP_060220924.1;XP_060220925.1;XP_060220926.1;XP_021500712.1	Rcor1;Rcor3	0.58473	0.800779	0.577405	0.388365	NaN	0
Slc8a3	XP_060243765.1;XP_060243766.1;XP_060243767.1;XP_060243768.1;XP_060243769.1;XP_060243770.1	Slc8a3	0.584633	1.1558	5.09349	0.654911	1.52555	1.66885
Nacad	XP_021503902.1	Nacad	0.584373	0.866714	4.14165	0.599996	0.309717	0.368482
Tmod1;Tmod4	XP_021503644.1;XP_021503645.1;XP_021503647.1;XP_021503648.1;XP_060235855.1;XP_021512508.1;XP_021512509.1	Tmod1;Tmod4	0.583683	0.924683	0.878462	0.44051	1.18985	1.31038
LOC110560147	XP_060232908.1	LOC110560147	0.583664	-0.23423	0.530721	0.454259	NaN	0
Kctd15	XP_021497531.1;XP_021497541.1	Kctd15	0.583649	0.883591	3.31523	0.625529	NaN	0
Srsf10	XP_060235279.1;XP_060235280.1;XP_060235281.1;XP_060235282.1;XP_060235283.1;XP_060235284.1;XP_060235285.1	Srsf10	0.58347	0.808952	1.24625	0.34103	1.32652	0.585913
Col6a3	XP_021513098.1;XP_021513101.1	Col6a3	0.583397	1.29415	NaN	0	1.08776	1.58465
Dhx36	XP_060234365.1	Dhx36	0.583145	0.203812	3.13365	0.468433	0.140569	0.053723
Lrrn1	XP_021513323.1	Lrrn1	0.58305	1.24205	1.3102	0.782324	0.36388	0.790854
Gad2	XP_060243432.1	Gad2	0.58301	1.24964	5.22041	0.57894	NaN	0
Ank2	XP_060248705.1;XP_060248706.1;XP_060248707.1;XP_060248708.1;XP_060248709.1;XP_060248710.1;XP_060248711.1;XP_060248712.1;XP_060248713.1;XP_060248714.1;XP_060248715.1;XP_060248717.1;XP_060248718.1;XP_060248719.1;XP_060248720.1;XP_060248721.1;XP_060248722.1;XP_060248723.1;XP_060248724.1;XP_060248725.1;XP_060248726.1;XP_060248727.1;XP_060248728.1;XP_060248729.1;XP_060248756.1	Ank2	0.582197	0.837614	9.9444	0.632517	1.85155	0.813026
Mapre2	XP_021482434.1;XP_060233587.1;XP_060233588.1	Mapre2	0.582022	0.915502	8.88242	0.621605	3.18281	0.875466
Atp2b2	XP_021493355.1;XP_021493359.1;XP_060239929.1;XP_060239930.1;XP_060239933.1;XP_060239937.1	Atp2b2	0.581757	-3.35368	4.29352	0.543015	0.605461	-2.63776
Supt4h1	XP_021519630.1	Supt4h1	0.581282	0.660528	5.79531	0.534619	2.93475	0.66518
Ccdc136	XP_021517556.1;XP_021517558.1;XP_021517559.1;XP_060229892.1;XP_060229893.1;XP_060229894.1;XP_060229895.1;XP_060229896.1;XP_060229897.1;XP_060229898.1;XP_060229899.1;XP_060229900.1;XP_060229901.1;XP_060229902.1;XP_060229903.1;XP_060229904.1;XP_060229905.1;XP_060229906.1	Ccdc136	0.581097	2.16025	8.30244	0.653957	NaN	0
Srgap1;Srgap3	XP_060239875.1;XP_060239876.1;XP_060239877.1;XP_021510845.2;XP_021510851.2;XP_060226991.1	Srgap1;Srgap3	0.580837	2.00443	4.57952	0.539601	0.246919	0.746563
Vti1a	XP_060247219.1;XP_060247227.1;XP_060247238.1;XP_060247242.1;XP_060247244.1	Vti1a	0.58078	0.605568	1.22301	1.13376	NaN	0
Rbm12b	XP_021516597.1;XP_021516598.1;XP_021516599.1	Rbm12b	0.580778	1.00948	0.593369	0.258788	NaN	0
Crmp1	XP_021486356.1	Crmp1	0.580698	1.71957	2.42401	0.556118	NaN	0
Ppme1	XP_060223639.1	Ppme1	0.580336	0.287771	4.34564	0.426131	1.38628	0.25831
Fen1	XP_021491703.1;XP_021491704.1;XP_060242345.1	Fen1	0.579575	-0.0975799	8.52179	0.639094	0.139665	-0.844756
Camk2a;Camk2b;Camk2d	XP_021488354.1;XP_021488357.1;XP_021488358.1;XP_021488359.1;XP_021488360.1;XP_060221612.1;XP_060221613.1;XP_060221614.1;XP_060221615.1;XP_060221616.1;XP_060221617.1;XP_060221618.1;XP_060221619.1;XP_060221620.1;XP_060221621.1;XP_060221622.1;XP_060221623.1;XP_021489352.1;XP_060233196.1;XP_060233197.1;XP_060248757.1;XP_060248758.1;XP_060248759.1;XP_060248760.1;XP_060248761.1;XP_060248762.1;XP_060248…	Camk2a;Camk2b;Camk2d	0.579445	-0.107159	4.66333	0.615849	0.402502	1.80427
Arpp19	XP_060240737.1	Arpp19	0.579216	0.941572	2.98335	0.519474	2.61039	0.987371
LOC110542857;LOC110552775;LOC110552776;LOC110559418;LOC110559419;LOC110559420;LOC110566645;Myh7b	XP_060238975.1;XP_060247176.1;XP_060219461.1;XP_060219462.1;XP_060219453.1;XP_060219459.1;XP_060219455.1;XP_060219456.1;XP_060219457.1;XP_060219458.1;XP_060247174.1	LOC110542857;LOC110552775;LOC110552776;LOC110559418;LOC110559419;LOC110559420;LOC110566645;Myh7b	0.579149	2.10022	0.0874097	0.359878	4.39492	2.0513
Slc12a4;Slc12a5	XP_021487929.1;XP_060248036.1;XP_060248037.1;XP_021494018.1;XP_021494027.1;XP_060238827.1	Slc12a4;Slc12a5	0.578382	-3.03799	4.49507	0.633786	1.96724	-2.60135
Bud13	XP_060229115.1	Bud13	0.578377	-0.198839	2.16166	0.536936	NaN	0
Gngt2	XP_021501026.1;XP_060242870.1;XP_060242871.1;XP_060242872.1;XP_060242873.1;XP_060242874.1;XP_060242875.1;XP_060242876.1;XP_060242877.1;XP_060242878.1;XP_060242879.1;XP_060242880.1	Gngt2	0.578342	-1.00242	2.1141	0.469059	0.325384	-0.583419
Rufy3	XP_060236887.1;XP_060236888.1;XP_060236891.1;XP_060236892.1	Rufy3	0.577738	-0.66148	5.38117	0.694746	0.506678	-1.27631
Ddx59	XP_021509997.1	Ddx59	0.577478	-0.762983	3.48007	0.473183	1.68788	-0.58544
LOC110565770	XP_021519222.2	LOC110565770	0.577448	1.09894	1.09807	1.30981	NaN	0
Sfpq	XP_060235514.1	Sfpq	0.577211	0.255987	2.6346	0.693338	2.78847	0.293066
Ttyh3	XP_021503213.1;XP_021503214.1	Ttyh3	0.576748	0.907492	4.606	0.548887	1.18837	1.02916
Cpt1b	XP_021494623.1	Cpt1b	0.576635	1.63425	1.21798	0.844899	5.0422	1.69963
Pbx3	XP_021501404.1;XP_021501405.1;XP_021518726.1	Pbx3	0.575775	1.75829	1.84521	1.26915	NaN	0
Stxbp1	XP_021517370.1;XP_021517452.1	Stxbp1	0.575151	0.447744	8.72647	0.619204	5.44833	0.454365
Prkcb	XP_060222882.1;XP_060222883.1	Prkcb	0.575071	1.38054	3.24397	0.47311	2.63676	1.2685
Impdh1	XP_021515564.1;XP_021515565.1;XP_060230121.1;XP_060230122.1	Impdh1	0.574677	0.817326	4.6306	0.514452	0.157666	-0.710986
Uvssa	XP_021507411.1;XP_060221492.1;XP_060221493.1;XP_060221494.1;XP_060221495.1;XP_060221496.1	Uvssa	0.574635	-3.59077	1.30465	1.54596	4.01794	-3.5767
Dhx8	XP_021498457.1	Dhx8	0.574402	-0.867712	4.66681	0.501566	0.103565	-0.23424
LOC110540284;Tubb;Tubb3	XP_021486895.1;XP_060224971.1;XP_021482764.2;XP_060228599.1	LOC110540284;Tubb;Tubb3	0.573662	0.0427456	6.17928	0.569219	0.284086	0.0201155
Smarcd1	XP_021490625.1	Smarcd1	0.573645	1.37326	4.24077	0.455961	0.657275	1.07625
Nap1l5	XP_021505910.1;XP_060229971.1	Nap1l5	0.573467	0.0867576	1.69962	0.409356	0.0488297	0.0438773
Rbm22	XP_021489342.1	Rbm22	0.5734	0.243523	1.28199	0.471233	1.47515	0.262037
Gdap1	XP_021513634.1;XP_060241792.1	Gdap1	0.573389	-0.076519	6.92051	0.521537	0.299952	-0.217948
Fkbp3	XP_021512899.1	Fkbp3	0.573151	0.889992	2.28551	0.48055	4.4085	0.88963
Crmp1;Dpysl2;Dpysl3	XP_021486350.1;XP_021486356.1;XP_021510354.1;XP_021510359.1;XP_060233303.1;XP_060233304.1;XP_060233305.1	Crmp1;Dpysl2;Dpysl3	0.573139	-0.731674	6.4069	0.540261	2.891	-0.761686
Slc1a2	XP_021484951.1;XP_060227407.1;XP_060227408.1	Slc1a2	0.572948	1.87065	3.46622	0.560285	NaN	0
Prpf18	XP_021512354.1;XP_060228944.1	Prpf18	0.572788	-1.96673	7.01889	0.60988	3.24534	-1.88205
LOC110552775;LOC110559418;LOC110559419;LOC110559420;LOC110566645	XP_060247176.1;XP_060219461.1;XP_060219462.1;XP_060219453.1;XP_060219459.1;XP_060219455.1;XP_060219456.1;XP_060219457.1;XP_060219458.1;XP_060247174.1	LOC110552775;LOC110559418;LOC110559419;LOC110559420;LOC110566645	0.572252	1.6884	0.0645595	0.196741	5.75232	1.71334
Stx1a	XP_021520195.1	Stx1a	0.572115	1.32594	3.47873	0.459018	0.340571	1.3739
Fmn1	XP_060227788.1;XP_060227789.1;XP_060227790.1;XP_060227791.1;XP_060227792.1	Fmn1	0.57156	-0.473967	4.67193	0.563651	0.0741811	-0.101529
Terf2	XP_021488385.1;XP_060248002.1	Terf2	0.571426	0.385475	4.22875	0.576758	1.60893	0.342624
Sv2a	XP_021506229.1	Sv2a	0.571207	0.432163	6.57164	0.61774	1.88992	0.503147
LOC110547423;LOC110566956;Tubal3	XP_021512386.1;XP_060228541.1;XP_060228542.1;XP_021520554.1;XP_060224636.1;XP_060244637.1;XP_060244639.1;XP_060244638.1	LOC110547423;LOC110566956;Tubal3	0.571079	-0.232447	7.63746	0.577696	1.08368	-0.289555
Arrb1;Sag	XP_060224780.1;XP_021511975.1;XP_021511976.1	Arrb1;Sag	0.570679	1.32594	0.658608	0.88769	4.00217	1.31063
Slc12a7	XP_060236338.1	Slc12a7	0.570595	1.29237	1.6675	0.788517	NaN	0
Smug1	XP_021507780.1;XP_060244464.1;XP_060244465.1;XP_060244466.1;XP_060244467.1;XP_060244468.1;XP_060244469.1;XP_060244470.1	Smug1	0.570368	0.694943	8.28716	0.479414	3.87172	0.688379
Ark2n	XP_021501167.1;XP_021501168.1;XP_021501170.1	Ark2n	0.569214	0.34066	7.22086	0.673258	0.02514	0.0419769
Asap1	XP_021501073.1;XP_021501074.1;XP_021501076.1;XP_021501077.1;XP_060245336.1;XP_060245337.1;XP_060245338.1	Asap1	0.569201	0.519966	6.76346	0.549427	3.68042	0.528037
Pcp4l1	XP_021502819.1	Pcp4l1	0.568567	0.915264	0.503873	0.827279	0.677133	1.60602
Eif2ak4	XP_060227569.1;XP_060227570.1;XP_060227571.1	Eif2ak4	0.568138	-2.3178	0.0249885	0.0756309	1.75018	-2.4973
Afdn	XP_021499678.2;XP_021499680.1;XP_021499681.1;XP_021499682.1;XP_021499683.1;XP_060229312.1;XP_060229313.1;XP_060229314.1;XP_060229315.1;XP_060229316.1;XP_060229317.1;XP_060229322.1	Afdn	0.567905	-0.736326	3.66213	0.57871	NaN	0
Otx2	XP_021508022.1;XP_021508023.1;XP_021508025.1;XP_060238162.1;XP_021515851.1	Otx2	0.567541	2.75342	4.33242	0.733815	2.09227	2.70774
Map4k4;Mink1	XP_021507291.1;XP_021507293.1;XP_021507295.1;XP_021507296.1;XP_021507297.1;XP_021507300.1;XP_021507302.1;XP_021514030.1;XP_021514036.1;XP_021514040.1;XP_021514046.1;XP_021514051.1;XP_060225901.1;XP_060225902.1;XP_060225903.1;XP_060225904.1;XP_060225906.1;XP_060225907.1;XP_060225908.1;XP_060225909.1;XP_060225910.1;XP_060225911.1;XP_060225912.1;XP_060225913.1;XP_060225914.1;XP_060225915.1;XP_060225…	Map4k4;Mink1	0.567318	-2.18922	0.556216	0.202519	4.85207	-2.15653
Ptprd	XP_060221717.1;XP_060221718.1;XP_060221719.1;XP_060221720.1;XP_060221721.1;XP_060221722.1;XP_060221723.1;XP_060221724.1;XP_060221725.1;XP_060221726.1;XP_060221727.1;XP_060221728.1;XP_060221729.1;XP_060221730.1;XP_060221731.1;XP_060221732.1;XP_060221733.1;XP_060221734.1;XP_060221736.1;XP_060221737.1;XP_060221738.1;XP_060221739.1;XP_060221740.1;XP_060221741.1;XP_060221742.1;XP_060221743.1;XP_060221…	Ptprd	0.567127	-0.557066	5.86749	0.568619	1.69625	-0.686544
Akt3	XP_060220742.1	Akt3	0.566637	0.354349	1.27678	0.338854	2.34105	0.337039
Srgap3	XP_060239875.1;XP_060239876.1;XP_060239877.1	Srgap3	0.566498	-1.81457	6.1609	0.540437	1.47665	-2.49881
Camsap1	XP_021496733.1;XP_021496734.1	Camsap1	0.566452	0.820948	6.99774	0.566011	0.0408356	0.130562
Stmn1;Stmn2	XP_021487985.1;XP_060241781.1;XP_021498973.1	Stmn1;Stmn2	0.566237	-1.12342	3.33352	0.528227	1.2705	-1.08374
Epb41l2	XP_060229255.1	Epb41l2	0.5662	0.427708	3.4337	0.488677	NaN	0
Flvcr1	XP_021506727.1	Flvcr1	0.566074	0.903236	0.60057	0.468001	NaN	0
Polb	XP_021506150.1;XP_060237445.1	Polb	0.565935	2.46727	5.24646	0.503302	0.27592	1.02375
Tex30	XP_021483583.1;XP_021483584.1;XP_060235817.1	Tex30	0.565851	0.745857	1.54799	0.412371	NaN	0
Stard10	XP_060223660.1	Stard10	0.565617	-0.272259	6.70729	0.512366	0.661151	-0.225997
Zdhhc17	XP_060234019.1;XP_060234020.1	Zdhhc17	0.565186	-2.18889	8.13538	0.491195	2.76881	-2.19617
Plekha8	XP_021503652.1;XP_060235957.1;XP_060235958.1;XP_060235959.1	Plekha8	0.564802	1.04181	1.8735	0.520818	NaN	0
Necap1	XP_021505667.1	Necap1	0.564653	0.704853	7.31103	0.536086	3.15533	0.63059
Gmeb2	XP_021501575.1;XP_021501584.1;XP_021501593.1;XP_060238683.1;XP_060238685.1	Gmeb2	0.564346	1.86251	5.79514	0.733444	NaN	0
Dnm1;Dnm2;Dnm3	XP_021499459.1;XP_021499460.1;XP_021499461.1;XP_021499462.1;XP_021499464.1;XP_021499465.1;XP_021499467.1;XP_021499468.1;XP_021499469.1;XP_060226412.1;XP_060226422.1;XP_060226429.1;XP_060226433.1;XP_060226452.1;XP_060226492.1;XP_021512349.1;XP_021512426.1;XP_021512500.1;XP_021512582.1;XP_021512670.1;XP_021512745.1;XP_021512822.1;XP_021512901.1;XP_021512975.1;XP_021513057.1;XP_021513200.1;XP_021513…	Dnm1;Dnm2;Dnm3	0.564323	-0.0314675	5.95163	0.583349	0.0325013	0.0111713
Rnf20	XP_021513373.1;XP_021513375.1;XP_021513376.1	Rnf20	0.564062	0.478968	4.60599	0.470432	0.643041	0.303488
Ntng1	XP_021509710.2;XP_060248849.1;XP_060248850.1;XP_060248851.1;XP_060248852.1;XP_060248854.1;XP_060248855.1;XP_060248856.1;XP_060248857.1	Ntng1	0.563913	0.933622	2.33366	0.46908	NaN	0
Whrn	XP_021505677.2;XP_021505678.2;XP_021505679.2;XP_021505680.2;XP_021505682.2;XP_021505683.1;XP_021505684.1;XP_021505685.1;XP_060237174.1;XP_060237175.1	Whrn	0.563748	1.2702	0.0355873	-0.0563807	NaN	0
Csnk1a1	XP_021489358.1;XP_021489359.1;XP_021489360.1;XP_060233191.1	Csnk1a1	0.563696	0.14361	4.88359	0.575219	0.340681	0.148063
Rogdi	XP_021488171.1;XP_060220092.1	Rogdi	0.563303	0.0458031	6.69882	0.474924	0.572406	0.117338
Uchl1	XP_021491173.1	Uchl1	0.562248	0.724542	5.98469	0.655156	3.80195	0.698897
Dnajc8	XP_021507087.1;XP_060235368.1	Dnajc8	0.561939	0.748293	8.29342	0.647763	2.48354	0.634664
Fam234b	XP_021489778.1;XP_060240291.1	Fam234b	0.561935	5.48094	4.90048	0.536027	0.602813	3.06125
Nat9	XP_021490927.1;XP_021490934.1;XP_060242411.1	Nat9	0.561432	-0.148912	1.87391	0.52928	0.240588	0.58006
Alg14	XP_021500121.1;XP_060248796.1;XP_060248797.1	Alg14	0.561245	0.246841	1.04412	0.636654	NaN	0
Riok3	XP_021501090.1	Riok3	0.561029	2.28204	0.676222	0.340902	NaN	0
Bin1	XP_021518422.1;XP_021518424.1;XP_021518425.1;XP_021518427.1;XP_021518428.1;XP_060233487.1;XP_060233488.1	Bin1	0.560612	0.168827	3.83804	0.6977	NaN	0
Steep1	XP_021502939.1;XP_060230450.1;XP_060230451.1;XP_060230452.1;XP_060230453.1	Steep1	0.560572	-1.08164	6.37886	0.581906	0.0909511	0.384398
Bcl7a;Bcl7b;Bcl7c	XP_021487047.1;XP_060238371.1;XP_021517458.1;XP_021517459.1;XP_021517460.1;XP_021511086.1	Bcl7a;Bcl7b;Bcl7c	0.560453	0.699495	3.17073	0.448692	NaN	0
Atp6ap2	XP_021516578.1	Atp6ap2	0.559952	0.438501	6.9873	0.516938	1.50499	0.329309
Cwc27	XP_060241670.1	Cwc27	0.559872	0.111828	6.595	0.540589	0.450642	0.352703
Camk2d	XP_060248757.1;XP_060248758.1;XP_060248759.1;XP_060248760.1;XP_060248761.1;XP_060248762.1;XP_060248763.1;XP_060248764.1;XP_060248765.1;XP_060248766.1;XP_060248767.1;XP_060248768.1;XP_060248769.1;XP_060248770.1	Camk2d	0.559696	0.0883027	5.39308	0.4886	1.30852	0.107189
LOC110542857;LOC110552775;LOC110559418;LOC110559419;LOC110566645	XP_060247176.1;XP_060219461.1;XP_060219453.1;XP_060219459.1;XP_060247174.1	LOC110542857;LOC110552775;LOC110559418;LOC110559419;LOC110566645	0.559664	1.86226	0.000622857	0.00312339	4.40023	1.87705
LOC110561330	XP_021513382.1;XP_060237806.1	LOC110561330	0.559536	-2.93808	2.81595	0.450198	0.193213	-0.860538
Smim36	XP_060244386.1	Smim36	0.559193	-0.336792	1.16376	0.417246	NaN	0
Znf672	XP_021498931.1;XP_021498936.1;XP_021498937.1;XP_060219646.1;XP_060219647.1;XP_060219649.1;XP_060219650.1;XP_060219651.1	Znf672	0.558847	0.631306	2.65139	0.470793	0.0694624	-0.246258
Svop	XP_021490454.1;XP_060238570.1	Svop	0.558756	1.03524	4.32763	0.572273	NaN	0
Pde8b	XP_060241565.1;XP_060241566.1;XP_060241567.1;XP_060241568.1;XP_060241569.1;XP_060241570.1;XP_060241571.1;XP_060241572.1	Pde8b	0.558321	0.819466	5.11728	0.468651	NaN	0
Ppm1h	XP_021492182.1	Ppm1h	0.557949	-0.00231942	9.38494	0.517741	0.119836	0.0375125
Actn2;Actn3	XP_021505943.1;XP_060240135.1;XP_021511317.1	Actn2;Actn3	0.557796	2.65591	0.574044	0.677488	4.76674	2.78238
Ampd1;Ampd3	XP_021483608.1;XP_060223016.1;XP_060223017.1;XP_060223019.1;XP_060223020.1;XP_060223021.1;XP_060223022.1;XP_060223023.1;XP_060223024.1;XP_060249274.1	Ampd1;Ampd3	0.557201	7.05531	0.764345	0.646417	3.85268	7.05913
Srsf2	XP_021483409.1	Srsf2	0.556555	0.017622	3.41324	0.61018	0.0925728	0.0179329
Grin1	XP_021506755.1;XP_021506756.1;XP_021506757.1;XP_021506758.1;XP_021506759.1;XP_021506760.1;XP_021506761.1;XP_021506762.1	Grin1	0.556446	-0.788456	4.93003	0.757836	NaN	0
Atp2b1;Atp2b2	XP_021493355.1;XP_021493359.1;XP_060239929.1;XP_060239930.1;XP_060239933.1;XP_060239937.1;XP_021498882.1;XP_021498883.1;XP_060233935.1;XP_060233936.1;XP_060233937.1	Atp2b1;Atp2b2	0.55644	-0.0950241	2.20597	0.360343	0.469081	-0.177444
LOC110539985	XP_021482485.1	LOC110539985	0.555822	-0.98115	NaN	0	0.941834	-0.886118
Gabra1;Gabra2;Gabra3	XP_060236703.1;XP_060219825.1;XP_060219826.1;XP_060232643.1;XP_060232644.1;XP_060232645.1	Gabra1;Gabra2;Gabra3	0.555574	1.04464	5.4338	0.760512	NaN	0
Epm2aip1	XP_021510336.1	Epm2aip1	0.555525	-0.000257567	5.72085	0.468023	0.183759	0.0367641
Glra3	XP_060237776.1;XP_060237777.1	Glra3	0.55551	1.00996	2.38978	1.16846	NaN	0
Ccdc177	XP_021489198.1	Ccdc177	0.555473	0.790327	3.32667	0.598921	NaN	0
Tmem181	XP_021491378.1	Tmem181	0.555359	2.53078	2.79069	1.13553	NaN	0
Gtf2f1	XP_021488689.1;XP_021488690.1;XP_021488691.1;XP_060227295.1	Gtf2f1	0.555277	1.3673	4.89829	0.702209	0.739249	2.24569
Synj1	XP_021484230.1;XP_060226698.1;XP_060226699.1;XP_060226700.1;XP_060226701.1;XP_060226702.1;XP_060226703.1;XP_060226704.1;XP_060226706.1;XP_060226707.1;XP_060226708.1;XP_060226709.1;XP_060226710.1;XP_060226711.1;XP_060226712.1;XP_060226713.1;XP_060226714.1;XP_060226715.1	Synj1	0.555035	0.474665	11.0547	0.602313	2.39667	0.432564
Psip1	XP_021506062.1	Psip1	0.554674	1.21968	2.67505	0.546093	4.65188	1.2833
Rims3	XP_021495155.1;XP_021495156.1;XP_060235649.1	Rims3	0.554493	0.685156	0.729105	0.418778	NaN	0
Rnf126	XP_021497547.1	Rnf126	0.554388	-2.49867	5.3065	0.475984	2.39982	-2.62374
Ogt	XP_021483384.1;XP_021483385.1;XP_060231024.1;XP_060231025.1;XP_060231026.1	Ogt	0.554264	0.178596	6.89036	0.483496	0.904519	0.207345
LOC110565605	XP_060231629.1	LOC110565605	0.554146	0.970587	4.3567	0.496648	0.77978	0.838563
Rbm42	XP_021497021.1;XP_021497030.1	Rbm42	0.553999	0.532482	3.09021	0.541237	0.232108	-0.666864
Mtres1	XP_021492101.1;XP_021492102.1;XP_060229547.1;XP_060229548.1	Mtres1	0.553801	0.969013	1.56278	0.606863	0.642821	0.844827
Ppfia2;Ppfia4	XP_021489465.1;XP_060233963.1;XP_060233964.1;XP_060233965.1;XP_060233966.1;XP_060233967.1;XP_060233968.1;XP_060233969.1;XP_060233970.1;XP_060233971.1;XP_060233972.1;XP_060233973.1;XP_060233974.1;XP_060233975.1;XP_060233976.1;XP_060233978.1;XP_060233979.1;XP_060233980.1;XP_060233981.1;XP_060233982.1;XP_060233983.1;XP_060233984.1;XP_060233985.1;XP_060233986.1;XP_060233987.1;XP_060233989.1;XP_060233…	Ppfia2;Ppfia4	0.553514	0.573778	0.909265	0.363912	NaN	0
LOC110566447	XP_060224121.1;XP_060224122.1	LOC110566447	0.553473	4.42434	2.21435	0.456642	1.50724	3.89849
Prnp	XP_021506751.1	Prnp	0.553265	-0.72051	2.09633	0.460869	3.02145	-0.685253
Septin3	XP_060244931.1;XP_060244932.1;XP_060244933.1	Septin3	0.553118	-0.454813	7.53549	0.642077	1.97686	-0.468018
Tfrc	XP_021491002.1;XP_021491003.1;XP_021491004.1;XP_060226210.1;XP_060226211.1	Tfrc	0.552969	-0.0876502	7.23183	0.582701	0.0723896	0.021211
Dlg1;Dlg2;Dlg4	XP_021500806.1;XP_021500807.1;XP_021500808.1;XP_021500809.1;XP_021500810.1;XP_021500811.1;XP_060226173.1;XP_060226174.1;XP_060226175.1;XP_060226176.1;XP_060226177.1;XP_060226178.1;XP_060226179.1;XP_060226180.1;XP_060226181.1;XP_060226182.1;XP_060226183.1;XP_060226184.1;XP_060226185.1;XP_060226186.1;XP_060226187.1;XP_060226188.1;XP_021502378.1;XP_060223532.1;XP_060223533.1;XP_060223534.1;XP_060223…	Dlg1;Dlg2;Dlg4	0.552856	1.31732	4.64781	0.566644	NaN	0
Snap47	XP_060219619.1;XP_060219620.1;XP_060219621.1	Snap47	0.552723	1.42708	1.21412	0.745245	0.242707	0.47611
LOC110566956	XP_021520554.1;XP_060224636.1	LOC110566956	0.552591	-0.0901469	10.3016	0.568066	1.31237	-0.143773
Atp12a;Atp1a3;LOC110556693;LOC110556713	XP_060220679.1;XP_021506279.1;XP_060247130.1;XP_060222413.1;XP_060222414.1	Atp12a;Atp1a3;LOC110556693;LOC110556713	0.552324	-0.488485	8.4344	0.508757	2.5419	-0.557582
Gfod1	XP_021486013.1	Gfod1	0.551928	0.0251732	3.15491	0.498568	0.100818	0.0768305
Pip5k1a;Pip5k1c	XP_021492517.1;XP_021492518.1;XP_021492519.1;XP_060227147.1;XP_021512505.1;XP_021512506.1;XP_060249115.1;XP_060249116.1	Pip5k1a;Pip5k1c	0.55175	0.911592	0.966347	0.542426	NaN	0
Kcnab1	XP_060234375.1	Kcnab1	0.55154	0.402534	2.72636	0.648649	NaN	0
Tuba8	XP_021488256.1	Tuba8	0.551289	1.13998	5.06993	0.545002	4.10467	1.23109
Spag7	XP_021507334.1;XP_021507336.1	Spag7	0.551182	0.689728	10.7981	0.57414	1.05741	0.891165
LOC110539460;LOC110561938	XP_060242465.1;XP_060242466.1;XP_060242467.1;XP_021514206.2;XP_021514207.2;XP_021514209.2;XP_021514210.2;XP_021514211.2;XP_021514214.2;XP_060242459.1	LOC110539460;LOC110561938	0.550577	0.89728	2.84168	0.551919	3.56545	0.871247
Gfra1	XP_021494873.1;XP_021494874.1;XP_060247727.1	Gfra1	0.550558	2.01652	0.735181	0.273389	NaN	0
Mcm3ap	XP_060225308.1;XP_060225309.1;XP_060225310.1	Mcm3ap	0.55014	0.34528	2.14311	0.808218	0.382028	0.39075
Tubb;Tubb3;Tubb4a;Tubb4b	XP_021506806.1;XP_021486895.1;XP_060227305.1;XP_060224971.1	Tubb;Tubb3;Tubb4a;Tubb4b	0.549965	-0.547661	5.64199	0.679105	3.43629	-0.549692
Epb41	XP_060235384.1;XP_060235387.1;XP_060235388.1;XP_060235389.1;XP_060235390.1;XP_060235391.1;XP_060235392.1;XP_060235393.1;XP_060235394.1;XP_060235395.1;XP_060235396.1;XP_060235397.1;XP_060235398.1;XP_060235399.1;XP_060235400.1;XP_060235401.1;XP_060235402.1;XP_060235403.1;XP_060235404.1;XP_060235405.1;XP_060235406.1;XP_060235407.1;XP_060235408.1;XP_060235409.1;XP_060235410.1;XP_060235413.1;XP_060235…	Epb41	0.549431	0.403353	5.99964	0.57423	1.54138	0.425466
Rufy3	XP_060236886.1;XP_060236887.1;XP_060236888.1	Rufy3	0.549379	-2.86974	0.513949	0.281596	0.924553	-2.31652
Arhgap44	XP_060219482.1;XP_060219483.1;XP_060219484.1;XP_060219485.1	Arhgap44	0.549353	-0.144773	6.4913	0.580424	0.0503913	0.177783
Eps15l1	XP_021509501.1;XP_060243340.1;XP_060243341.1;XP_060243342.1	Eps15l1	0.549213	0.875437	3.27449	0.685569	0.71196	1.0513
Fus;Taf15	XP_021504697.1;XP_021517696.1;XP_021517697.1;XP_060222775.1;XP_060222776.1	Fus;Taf15	0.549171	-0.636822	1.31605	0.468341	2.51465	-0.692353
Ccdc88a	XP_021507349.1;XP_021507350.1;XP_021507351.2;XP_021507352.1;XP_021507353.1;XP_021507354.1;XP_021507356.1	Ccdc88a	0.549076	0.662129	5.64692	0.482642	0.202913	0.413239
Lgalsl	XP_021504140.1;XP_060221180.1	Lgalsl	0.548736	-0.0148602	9.05874	0.540147	0.262733	-0.0349852
Mapre3	XP_021491121.1;XP_021491122.1	Mapre3	0.548319	-0.936378	5.64716	0.698173	0.398224	-1.06448
Cfdp1	XP_021503249.1	Cfdp1	0.54822	0.742142	8.21935	0.633008	3.04174	0.67432
Prrc2b	XP_021511074.1;XP_021511214.1;XP_021511287.1;XP_021511361.1;XP_021511439.1;XP_021511516.1;XP_060245894.1;XP_060245895.1;XP_060245896.1;XP_060245897.1	Prrc2b	0.547638	0.650545	4.77516	0.639082	NaN	0
Krr1	XP_021483077.1;XP_060234031.1	Krr1	0.547142	0.762739	0.362949	0.487956	0.141633	0.377817
Ttc39c	XP_060233650.1	Ttc39c	0.547117	0.791838	6.32984	0.509502	NaN	0
Hnrnph1	XP_060219753.1;XP_060219754.1;XP_060219755.1;XP_060219756.1;XP_060219758.1;XP_060219761.1;XP_060219762.1	Hnrnph1	0.546925	-0.394176	1.42996	0.299895	1.21735	-0.339401
Snph	XP_021517046.1;XP_021517047.1;XP_021517050.1;XP_021517051.1;XP_021517052.1;XP_060239076.1;XP_060239077.1;XP_060239078.1;XP_060239079.1;XP_060239080.1;XP_060239081.1;XP_060239082.1	Snph	0.546831	1.17526	4.23708	0.556509	NaN	0
Map1lc3b	XP_021486825.1	Map1lc3b	0.5466	0.138866	3.6577	0.637931	0.168545	0.0844682
Ddx42	XP_021489974.1	Ddx42	0.546387	0.380119	6.44159	0.567847	2.88656	0.412575
Clasp1	XP_060227622.1	Clasp1	0.546215	0.271776	6.72302	0.470108	1.54071	0.339062
Nlgn1	XP_060234120.1;XP_060234121.1;XP_060234122.1;XP_060234123.1;XP_060234124.1;XP_060234125.1;XP_060234126.1;XP_060234127.1;XP_060234128.1;XP_060234129.1;XP_060234130.1;XP_060234131.1;XP_060234132.1;XP_060234133.1;XP_060234134.1	Nlgn1	0.546021	-0.44718	2.62265	0.581081	NaN	0
ND3	YP_008994662.1	ND3	0.545923	-0.519344	0.0250167	0.0207155	2.2289	-0.569799
Ppm1h;Ppm1j	XP_021489889.1;XP_060248924.1;XP_021492182.1;XP_060226986.1	Ppm1h;Ppm1j	0.545893	-4.36302	3.65464	0.484514	4.34965	-4.50707
Wdr12	XP_021516492.1;XP_021516493.1	Wdr12	0.545815	0.399664	4.64319	0.430912	1.01057	0.325795
Poll	XP_021505574.1;XP_021505582.1	Poll	0.545467	0.587206	0.123585	0.136442	NaN	0
Hdgfl2	XP_021488594.1;XP_060227257.1	Hdgfl2	0.545284	1.15649	1.85388	0.396918	0.0329293	-0.095588
Tpm1	XP_021493990.1;XP_021493999.1;XP_021494000.1;XP_060240823.1;XP_060240824.1;XP_060240825.1	Tpm1	0.544861	1.37095	1.37716	0.476466	NaN	0
Plekhb1	XP_060223646.1;XP_060223647.1;XP_060223648.1;XP_060223649.1;XP_060223650.1	Plekhb1	0.544809	2.8893	1.4721	0.33329	1.48402	2.78986
Nxnl2	XP_021514500.1	Nxnl2	0.544697	0.977091	1.31836	0.380905	NaN	0
Nelfe	XP_021511579.2;XP_021511581.1;XP_021511582.1	Nelfe	0.544502	-1.56469	6.52686	0.609576	0.511562	-1.00283
Wdr70	XP_060236480.1;XP_060236481.1	Wdr70	0.544348	-0.548399	3.89375	0.527222	0.0441927	-0.140044
Atp1b2	XP_021503882.1	Atp1b2	0.544271	0.40453	5.10381	0.480193	2.37521	0.351538
Mef2a	XP_021506678.1;XP_021506679.1;XP_021506680.1;XP_060223287.1;XP_060223288.1;XP_060223289.1;XP_060223290.1;XP_060223291.1;XP_060223292.1;XP_060223293.1	Mef2a	0.54418	0.814167	2.05378	1.76683	NaN	0
Slc16a1	XP_021489884.1;XP_060248925.1	Slc16a1	0.544029	0.0922852	6.43929	0.460722	0.876263	0.0982666
Sumo2	XP_021491203.1;XP_060242391.1;XP_060242392.1;XP_060233879.1	Sumo2	0.543859	-0.241997	0.580647	-1.50472	0.344134	-0.229815
Arfgap3	XP_060244922.1;XP_060244923.1	Arfgap3	0.543705	1.04545	1.59042	1.06325	NaN	0
Egln1	XP_021504127.1;XP_060247781.1	Egln1	0.54319	1.47905	2.83656	0.460119	3.38886	1.43632
Msh6	XP_021512950.1;XP_060219314.1	Msh6	0.54314	0.71743	3.66082	0.483428	0.0608938	-0.280724
Sf1	XP_021494162.1;XP_021494163.1;XP_021494164.1;XP_021494165.1;XP_021494168.1;XP_021494169.1;XP_021494171.1;XP_021494174.1;XP_060241165.1;XP_060241172.1;XP_060241213.1	Sf1	0.543043	-0.0532016	3.65979	0.527149	0.281308	0.190708
Irgq	XP_021482250.1	Irgq	0.543009	0.53421	3.69988	0.494619	1.52756	0.634171
Tars3	XP_021488945.1;XP_060223275.1	Tars3	0.542994	-3.4743	4.29495	0.524739	2.21242	-3.51733
Vars2	XP_021506976.1	Vars2	0.542282	-0.266333	4.22565	0.40561	0.615938	-0.142892
Syt1	XP_060234005.1;XP_060234006.1	Syt1	0.54216	1.61334	3.41642	0.506734	1.38647	1.60696
Dnajc6;Gak	XP_021507491.2;XP_021507492.2;XP_021507493.2;XP_060237099.1;XP_060221956.1;XP_060221957.1;XP_060221958.1;XP_060221959.1;XP_060221960.1	Dnajc6;Gak	0.541992	1.36788	5.40925	0.612507	NaN	0
Rbm33	XP_021511738.1;XP_021511739.1;XP_021511740.1;XP_021511741.1;XP_021511742.1	Rbm33	0.541912	1.25361	3.46703	0.479137	1.1043	0.9856
Cadm2	XP_060226605.1;XP_060226606.1	Cadm2	0.540144	0.262955	6.56202	0.544554	1.50036	0.283757
Pak1	XP_021490474.1;XP_021490476.1;XP_021490478.1;XP_021490479.1;XP_060223589.1	Pak1	0.540045	-1.39268	6.82295	0.510506	1.98331	-1.62499
Epb41l3	XP_060224175.1	Epb41l3	0.539808	0.208405	0.03332	0.0250848	0.100594	0.0551593
Sugp1	XP_021493804.1;XP_021493805.1	Sugp1	0.539644	2.02651	4.88518	0.69626	0.73506	1.71799
Phyhip	XP_021498111.1;XP_021498112.1;XP_021498113.1;XP_021498114.1;XP_060247397.1	Phyhip	0.539606	-1.6109	2.10411	0.396492	2.57354	-1.68877
Cacnb2;Cacnb3;Cacnb4	XP_060228266.1;XP_060228267.1;XP_060228268.1;XP_060228269.1;XP_060228270.1;XP_060228271.1;XP_060228272.1;XP_060228273.1;XP_060228274.1;XP_060228275.1;XP_060228276.1;XP_060228277.1;XP_060244660.1;XP_060244661.1;XP_060244662.1;XP_060246139.1;XP_060246140.1;XP_060246141.1;XP_060246142.1;XP_060246143.1;XP_060246144.1;XP_060246145.1	Cacnb2;Cacnb3;Cacnb4	0.539459	1.58746	0.0975553	-0.112581	NaN	0
Cdc5l	XP_021504984.1	Cdc5l	0.539311	0.07761	4.70857	0.448722	0.974999	0.143813
Tanc2	XP_060242524.1;XP_060242525.1;XP_060242526.1;XP_060242527.1;XP_060242528.1;XP_060242529.1;XP_060242530.1;XP_060242531.1;XP_060242533.1;XP_060242534.1;XP_060242535.1	Tanc2	0.539221	1.46707	3.12462	0.573009	NaN	0
Ccnk	XP_021504806.1;XP_021504807.1;XP_060244127.1;XP_060244128.1	Ccnk	0.539192	-0.393688	3.06202	0.398545	0.282476	-0.211978
Cnksr2	XP_060231290.1;XP_060231291.1;XP_060231292.1;XP_060231293.1;XP_060231294.1	Cnksr2	0.538786	0.862949	0.502047	0.323393	NaN	0
Taf10	XP_021510749.1	Taf10	0.538462	1.08832	5.15991	0.649652	0.741833	0.742264
Me1;Me3	XP_021495343.1;XP_021499740.1;XP_060223481.1;XP_060223482.1;XP_060223483.1	Me1;Me3	0.537638	-1.95282	5.55342	0.55295	0.345751	-1.17921
Magi1	XP_060239763.1;XP_060239764.1;XP_060239765.1;XP_060239766.1;XP_060239767.1;XP_060239768.1;XP_060239769.1;XP_060239771.1;XP_060239772.1;XP_060239773.1;XP_060239774.1;XP_060239775.1;XP_060239776.1;XP_060239777.1;XP_060239778.1;XP_060239779.1;XP_060239780.1;XP_060239781.1;XP_060239782.1;XP_060239783.1;XP_060239784.1;XP_060239785.1;XP_060239786.1;XP_060239787.1;XP_060239788.1;XP_060239789.1;XP_060239…	Magi1	0.537603	1.74682	5.42606	0.542694	0.32104	1.63442
Rab6b	XP_060241393.1;XP_060241394.1	Rab6b	0.537525	1.32812	6.99464	0.567974	3.09114	1.31975
LOC110552775;LOC110552776;LOC110559418;LOC110559419;LOC110559420;Myh13	XP_060219461.1;XP_060219462.1;XP_060219453.1;XP_060219459.1;XP_060219455.1;XP_060219456.1;XP_060219457.1;XP_060219458.1;XP_060219454.1	LOC110552775;LOC110552776;LOC110559418;LOC110559419;LOC110559420;Myh13	0.537344	1.49627	0.110252	0.301422	5.16935	1.51234
Ndufab1	XP_021496308.1;XP_060222887.1	Ndufab1	0.537292	-1.0567	1.46164	0.321857	3.45509	-1.0937
Hnrnph1;Hnrnph2	XP_021485177.1;XP_060219753.1;XP_060219754.1;XP_060219756.1;XP_060219757.1;XP_060219758.1;XP_060219762.1;XP_060219763.1	Hnrnph1;Hnrnph2	0.537218	-0.283232	1.4644	0.427668	0.974135	-0.26445
Tmem127	XP_021512764.1;XP_060227897.1;XP_060227898.1	Tmem127	0.537145	-0.0890656	0.161635	0.252756	0.152045	-0.19955
Iqsec1;Iqsec3	XP_021488295.1;XP_021488296.1;XP_021488297.1;XP_060240104.1;XP_060240105.1;XP_060240106.1;XP_060240107.1;XP_060240108.1;XP_060240109.1;XP_060240110.1;XP_060240111.1;XP_060240112.1;XP_060240113.1;XP_060240114.1;XP_060240115.1;XP_060240116.1;XP_060240117.1;XP_021494946.2;XP_021520007.1;XP_060231160.1;XP_060231161.1;XP_060231162.1;XP_060231163.1;XP_060231164.1	Iqsec1;Iqsec3	0.536228	-1.17146	1.74109	0.487376	1.34316	-1.56816
Pcdh9	XP_060247486.1;XP_060247487.1;XP_060247488.1;XP_060247489.1;XP_060247490.1;XP_060247491.1;XP_060247492.1;XP_060247493.1;XP_060247494.1;XP_060247495.1;XP_060247496.1;XP_060247497.1;XP_060247498.1;XP_060247499.1;XP_060247500.1	Pcdh9	0.535933	0.321148	3.26823	0.435786	NaN	0
Ncdn	XP_021508213.1	Ncdn	0.53479	-0.100292	3.22694	0.565728	0.196157	-0.356096
Pnpo	XP_021497664.2	Pnpo	0.534403	-5.14356	3.97131	0.48813	0.895851	-3.54261
Serbp1	XP_021504663.1;XP_021504666.1	Serbp1	0.534197	-0.667017	4.023	0.651242	3.02258	-0.657632
Mpp4	XP_060223845.1	Mpp4	0.533712	0.827354	2.69642	0.428776	NaN	0
Cyfip2	XP_021502066.1;XP_021502067.1;XP_021502068.1;XP_021502070.1;XP_021502071.1;XP_021502072.1;XP_021502073.1;XP_060219788.1;XP_060219789.1	Cyfip2	0.533707	-0.504372	9.14802	0.499078	1.91048	-0.438021
Hdac2	XP_021495026.1	Hdac2	0.532675	-0.060463	4.33333	0.477366	0.023764	-0.0104472
Ube3b	XP_021490358.1;XP_021490359.1;XP_021490360.1	Ube3b	0.532543	0.58083	5.95233	0.522235	0.584964	0.629388
Mark3	XP_021511656.1;XP_021511659.1;XP_021511661.1;XP_021511662.1;XP_060244200.1;XP_060244201.1;XP_060244202.1;XP_060244203.1;XP_060244204.1;XP_060244205.1;XP_060244206.1	Mark3	0.53134	0.457361	6.83584	0.564465	1.6742	0.405909
Bub3	XP_021517876.1;XP_021517878.1	Bub3	0.530641	0.136661	4.82049	0.398908	1.21458	0.110055
Purb	XP_021503900.1	Purb	0.530187	-0.269438	11.466	0.538454	2.24719	-0.312721
C11H1orf35	XP_021498926.1	C11H1orf35	0.529923	-0.620359	0.658013	0.238198	0.114628	0.329816
Tusc3	XP_021518180.1;XP_060237606.1	Tusc3	0.52982	1.68732	5.46921	0.492443	0.527488	1.19265
Lrtm2	XP_021506242.1;XP_060240014.1;XP_060240015.1	Lrtm2	0.529461	0.866432	5.09178	0.567324	NaN	0
Pfkfb2	XP_021495782.2;XP_060228009.1;XP_060228010.1;XP_060228011.1;XP_060228012.1;XP_060228013.1;XP_060228014.1;XP_060228015.1	Pfkfb2	0.529436	0.0759793	10.6337	0.577481	0.543121	0.145352
Otud7b	XP_021506212.1;XP_021506213.1;XP_021516425.1;XP_060223241.1;XP_060223242.1;XP_060223243.1;XP_060223244.1;XP_060223245.1;XP_060223246.1;XP_060223247.1;XP_060223248.1	Otud7b	0.529324	-0.209242	3.26539	0.643669	0.102722	-0.179429
Cdk19	XP_021494424.1;XP_060229554.1;XP_060229555.1	Cdk19	0.52865	0.724171	4.60687	0.426921	1.24145	0.652245
Sgca	XP_021497319.2	Sgca	0.528402	3.76035	0.563809	0.551001	2.6789	4.17
Adarb1	XP_021486608.2;XP_021486609.2;XP_021486610.1;XP_021486612.1;XP_021486615.2;XP_021486616.1;XP_060225284.1;XP_060225285.1	Adarb1	0.527809	1.91574	4.99574	0.644499	NaN	0
Epha2;Epha3;Epha7;Ephb1;Ephb2;Ephb3;Ephb4	XP_060223891.1;XP_060223892.1;XP_060231543.1;XP_021485791.1;XP_060235259.1;XP_021487139.1;XP_060235262.1;XP_060235263.1;XP_060235264.1;XP_060235265.1;XP_021494260.1;XP_060241415.1;XP_021518173.1;XP_021518174.1;XP_021518176.1;XP_060229397.1;XP_060229398.1;XP_060226596.1;XP_060226597.1;XP_060236812.1;XP_060236813.1;XP_060236814.1;XP_060236815.1;XP_060236816.1;XP_060236817.1;XP_060236818.1;XP_060236…	Epha2;Epha3;Epha7;Ephb1;Ephb2;Ephb3;Ephb4	0.527796	1.05346	0.144567	-0.166066	3.00156	1.07445
Syn1;Syn2	XP_060230822.1;XP_060239948.1	Syn1;Syn2	0.527058	0.977844	3.79059	0.527761	NaN	0
Snw1	XP_021508942.1;XP_021508952.1	Snw1	0.527048	-0.461109	2.50231	0.468511	1.11975	-0.328419
Crb1	XP_060221027.1	Crb1	0.52693	1.11813	2.83575	0.373259	0.119796	0.612127
Pacs1	XP_060240263.1	Pacs1	0.526792	0.251513	5.50158	0.4993	1.65728	0.289679
Rcvrn	XP_021511677.1	Rcvrn	0.526762	1.58085	3.47119	0.46681	4.48824	1.61536
Prpf4b	XP_021507742.1;XP_060228641.1;XP_060228642.1;XP_060228643.1;XP_060228644.1;XP_060228646.1;XP_060228647.1	Prpf4b	0.52672	0.364754	0.574739	0.203255	1.83671	0.369737
Anp32a;Anp32b	XP_021496151.1;XP_021496152.1;XP_060240958.1;XP_060240960.1;XP_021497169.1	Anp32a;Anp32b	0.526234	-0.0861358	0.888681	-2.76827	0.126859	0.043541
Scamp5	XP_021509191.1	Scamp5	0.525932	0.013836	2.87231	0.403269	0.243413	-0.0483977
Fgf1	XP_060233333.1;XP_060233334.1;XP_060233335.1;XP_060233336.1	Fgf1	0.525362	0.459452	0.154013	0.0793391	1.6868	0.524576
Zc3h15	XP_021510128.1	Zc3h15	0.525208	0.394934	4.23834	0.657647	1.16754	0.258975
Arhgef26	XP_021514064.1;XP_021514065.1	Arhgef26	0.524843	0.326847	0.670431	0.421569	0.402213	1.00918
LOC110560526	XP_021512163.1	LOC110560526	0.524588	-0.91209	0.811217	0.26982	2.63777	-0.84999
Hnrnph2	XP_021485177.1	Hnrnph2	0.524296	-0.405649	2.34521	0.358961	1.34295	-0.359518
Kif21a	XP_060244780.1;XP_060244781.1;XP_060244782.1;XP_060244783.1;XP_060244784.1;XP_060244785.1;XP_060244786.1;XP_060244787.1;XP_060244788.1;XP_060244789.1;XP_060244790.1;XP_060244791.1;XP_060244792.1;XP_060244793.1;XP_060244794.1;XP_060244795.1;XP_060244796.1;XP_060244797.1;XP_060244798.1;XP_060244799.1;XP_060244800.1	Kif21a	0.523893	0.621658	10.5946	0.496175	0.169845	0.243683
Dhrs7c	XP_021511684.1	Dhrs7c	0.523857	6.19912	0.293419	0.624611	1.72337	5.34877
Tpgs1	XP_021497584.2	Tpgs1	0.523786	0.0150051	4.07647	0.483001	0.126884	0.256333
Jmjd6	XP_021483415.1;XP_021483416.1;XP_060242314.1;XP_060242315.1	Jmjd6	0.52376	0.067587	8.09579	0.568863	0.186749	-0.405839
Igf2bp2	XP_021513750.1	Igf2bp2	0.523458	0.381228	0.966439	0.316497	0.181169	-0.3872
Tmcc3	XP_021501062.1;XP_021501065.1;XP_060233919.1;XP_060233920.1;XP_060233921.1	Tmcc3	0.523384	1.69284	1.39368	1.05625	0.170171	0.623006
Mtif2	XP_021507348.1;XP_060221100.1;XP_060221101.1	Mtif2	0.523075	4.86445	2.47438	0.536708	2.39076	5.84272
Mtcl1;Mtcl3	XP_021498848.1;XP_021498849.1;XP_021498851.2;XP_060224210.1;XP_060224211.1;XP_060224212.1;XP_060224213.1;XP_060224214.1;XP_060224215.1;XP_060224216.1;XP_060224218.1;XP_021516352.1;XP_060229486.1;XP_021519834.1;XP_021519845.1;XP_060238921.1	Mtcl1;Mtcl3	0.52306	0.880098	2.68025	0.42478	NaN	0
Hagh	XP_021492806.1;XP_021492807.1;XP_060219976.1;XP_060219977.1	Hagh	0.522781	0.610605	7.8814	0.521453	3.30431	0.634124
Snrpc	XP_021485155.1;XP_060225138.1	Snrpc	0.521772	1.19819	0.93627	0.391714	4.02523	1.2336
Ranbp9	XP_021486033.1	Ranbp9	0.521729	-2.43014	4.30721	0.492099	1.02879	-2.03448
Eml1;Eml5;Eml6	XP_021498242.1;XP_060244132.1;XP_060244133.1;XP_060244134.1;XP_060244135.1;XP_060244136.1;XP_060244137.1;XP_060244138.1;XP_060244139.1;XP_060244140.1;XP_060244141.1;XP_060244142.1;XP_060244143.1;XP_060221096.1;XP_060221097.1;XP_060221098.1;XP_060243993.1;XP_060243994.1;XP_060243995.1;XP_060243996.1;XP_060243997.1;XP_060243998.1;XP_060243999.1;XP_060244000.1	Eml1;Eml5;Eml6	0.521429	0.278606	4.99637	0.499309	NaN	0
Pcbp2;Pcbp3	XP_060225289.1;XP_060225290.1;XP_060225291.1;XP_060225292.1;XP_060225293.1;XP_060225294.1;XP_060225295.1;XP_060225296.1;XP_060225297.1;XP_060225298.1;XP_021499206.1;XP_021499207.1;XP_021499211.1;XP_021499213.1;XP_021499215.1;XP_060244481.1;XP_060244482.1;XP_060244483.1;XP_060244484.1;XP_060244489.1;XP_060244493.1;XP_060244494.1;XP_060244495.1;XP_060244496.1;XP_060244500.1;XP_060244501.1;XP_060244…	Pcbp2;Pcbp3	0.521353	-0.197813	4.93658	0.490517	0.936142	-0.146264
Sgsm3	XP_021496008.1;XP_021496009.1;XP_021496011.1;XP_060244983.1;XP_060244984.1;XP_060244985.1;XP_060244986.1	Sgsm3	0.52129	-0.481174	0.0877342	0.0946627	1.56867	-0.537434
Tpm2	XP_021514135.1;XP_021514138.1	Tpm2	0.520555	2.12443	0.393623	0.610052	4.71281	2.18558
Sp4	XP_021496583.1	Sp4	0.520344	0.0440482	3.00374	0.520131	NaN	0
Lamc3	XP_021510305.2;XP_021510381.2	Lamc3	0.52029	1.30375	0.268136	0.481408	5.21745	1.25734
Usp11	XP_021481929.1;XP_021481930.1	Usp11	0.520216	-0.566679	2.88129	0.384728	0.0544646	-0.179048
Ddah1	XP_021518662.1	Ddah1	0.519611	0.508472	8.45949	0.544152	3.94462	0.500729
Mak	XP_021502968.1;XP_060228496.1;XP_060228497.1	Mak	0.519594	0.082119	0.0425707	0.0465136	NaN	0
Camk2d	XP_060248757.1;XP_060248758.1;XP_060248759.1;XP_060248760.1;XP_060248761.1;XP_060248762.1;XP_060248763.1;XP_060248764.1;XP_060248765.1;XP_060248766.1;XP_060248769.1	Camk2d	0.519237	0.510157	7.69125	0.588192	2.57477	0.50128
Cpeb2;Cpeb3	XP_021486960.1;XP_060244686.1;XP_060244694.1;XP_060244697.1;XP_060244703.1;XP_060244723.1;XP_060244724.1;XP_060244728.1;XP_060244733.1;XP_060244741.1;XP_060244746.1;XP_021494390.1;XP_021494391.1;XP_021494392.1;XP_021494393.1;XP_021494394.1;XP_021494395.1;XP_021494396.2;XP_060221361.1	Cpeb2;Cpeb3	0.519188	1.05816	7.17182	0.604976	0.352947	0.598067
LOC110542857;LOC110552775;LOC110552776;LOC110559418;LOC110559419;LOC110559420;LOC110566645;Myh13	XP_060247176.1;XP_060219461.1;XP_060219462.1;XP_060219453.1;XP_060219459.1;XP_060219455.1;XP_060219456.1;XP_060219457.1;XP_060219458.1;XP_060219454.1;XP_060247174.1	LOC110542857;LOC110552775;LOC110552776;LOC110559418;LOC110559419;LOC110559420;LOC110566645;Myh13	0.518004	2.18767	0.076635	0.271542	4.80625	2.14581
Abcf2	XP_021515430.1;XP_021515431.1	Abcf2	0.51779	0.477167	3.32564	0.495135	1.52199	0.558363
Arpp19;Ensa	XP_060240737.1;XP_021506210.1	Arpp19;Ensa	0.517315	1.45275	2.68642	0.894491	NaN	0
LOC110560147;Nosip	XP_021489679.1;XP_060232908.1	LOC110560147;Nosip	0.517023	1.76508	5.49261	0.503439	0.874987	1.34655
Atp6v0a1	XP_021496821.2;XP_021496822.2;XP_060242676.1	Atp6v0a1	0.51696	0.0635318	2.60581	0.337456	1.37181	0.0709845
LOC110547423	XP_060244637.1;XP_060244639.1;XP_021492694.2;XP_060240221.1;XP_060244638.1	LOC110547423	0.516666	0.425997	4.53312	0.451592	3.21572	0.388922
Lyar	XP_021505321.1	Lyar	0.516459	-1.4874	3.99503	0.601141	0.689932	-1.83554
Slc4a10	XP_060246243.1;XP_060246248.1;XP_060246250.1	Slc4a10	0.51639	1.55336	0.820252	0.595722	NaN	0
Slc4a10	XP_060246242.1;XP_060246243.1;XP_060246244.1;XP_060246245.1;XP_060246246.1;XP_060246247.1;XP_060246248.1;XP_060246249.1;XP_060246250.1	Slc4a10	0.516157	0.39477	4.95874	0.682395	0.79905	0.383279
Camk1d	XP_021499279.1;XP_021499280.1;XP_060228943.1	Camk1d	0.515715	-2.31077	7.35449	0.510684	0.181097	-0.80755
Nsun5	XP_021505006.2;XP_021505008.2;XP_060238181.1;XP_060238182.1	Nsun5	0.515488	1.46834	1.36141	1.06763	1.11334	1.82178
Tdp1	XP_021512337.1;XP_060244015.1	Tdp1	0.515467	0.29669	7.79915	0.547005	0.778202	0.572969
Katna1	XP_060229556.1;XP_060229557.1	Katna1	0.515173	-0.0245475	4.10691	0.496429	0.104164	0.146317
Epb41l3	XP_060224164.1;XP_060224165.1;XP_060224166.1;XP_060224168.1;XP_060224169.1;XP_060224170.1;XP_060224171.1;XP_060224172.1;XP_060224174.1;XP_060224175.1;XP_060224176.1;XP_060224177.1;XP_060224178.1;XP_060224179.1;XP_060224180.1;XP_060224181.1;XP_060224182.1;XP_060224183.1;XP_060224186.1;XP_060224188.1;XP_060224189.1;XP_060224192.1;XP_060224193.1	Epb41l3	0.514626	-0.345621	7.3425	0.597216	2.28066	-0.377993
LOC110565873	XP_021519321.1;XP_060241736.1	LOC110565873	0.514582	-0.661509	7.12277	0.530335	4.14441	-0.638697
Vezf1	XP_060242990.1;XP_060242991.1;XP_060242992.1;XP_060242993.1	Vezf1	0.514254	-0.653376	2.29765	0.437143	0.208315	-0.430344
C14H11orf58	XP_021503061.1	C14H11orf58	0.51404	1.71721	3.01726	0.4392	2.19829	1.52527
Dner	XP_060224717.1	Dner	0.513811	0.132225	1.579	0.756519	NaN	0
Znf638	XP_021497380.1;XP_021497381.1;XP_060239430.1;XP_060239431.1;XP_060239432.1;XP_060239433.1;XP_060239434.1;XP_060239435.1;XP_060239436.1;XP_060239437.1	Znf638	0.513409	-0.299938	4.81343	0.489649	0.124765	-0.36257
Cry2	XP_021494990.1	Cry2	0.5133	0.847267	1.37802	0.536768	0.769961	0.872953
Rorb	XP_060243311.1	Rorb	0.513044	0.652573	6.30612	0.624348	NaN	0
Phf3	XP_021505503.1;XP_021505504.1;XP_021505506.1;XP_021505507.1;XP_021505508.1;XP_060225792.1;XP_060225793.1;XP_060225794.1;XP_060225795.1	Phf3	0.512566	-0.258202	1.58393	0.425874	0.0537298	-0.0512244
Csnk2a1	XP_060239069.1	Csnk2a1	0.512386	0.0973892	6.54291	0.512467	0.404713	0.0649624
Dnajc17	XP_021496244.2;XP_060227490.1	Dnajc17	0.512159	1.89079	4.01593	0.463748	1.3072	1.52976
Hpcal4	XP_021495165.1;XP_021495166.1	Hpcal4	0.512094	0.631853	1.77391	0.507657	NaN	0
Camk2b;Camk2g	XP_021488354.1;XP_021488357.1;XP_021488358.1;XP_021488359.1;XP_021488360.1;XP_060221612.1;XP_060221613.1;XP_060221614.1;XP_060221615.1;XP_060221616.1;XP_060221617.1;XP_060221618.1;XP_060221619.1;XP_060221620.1;XP_060221621.1;XP_060221622.1;XP_060221623.1;XP_021498630.1;XP_021498631.1;XP_021498632.1;XP_021498633.1;XP_021498634.1;XP_021498636.1;XP_021498637.1;XP_021498638.1;XP_021498639.1;XP_021498…	Camk2b;Camk2g	0.512052	0.400051	7.69846	0.473278	1.1868	0.391146
Ephb2	XP_021487139.1;XP_060235262.1;XP_060235263.1;XP_060235264.1;XP_060235265.1	Ephb2	0.511688	0.286381	5.62703	0.539377	1.18705	0.271311
Stx16	XP_021500079.1	Stx16	0.511528	0.144178	1.95266	0.470757	NaN	0
Wbp2	XP_021491552.1;XP_021491561.1;XP_060242361.1;XP_060242362.1;XP_060242364.1;XP_060242365.1	Wbp2	0.511215	0.375896	6.08818	0.526545	2.0403	0.354539
Sf1	XP_021494162.1;XP_021494163.1;XP_021494164.1;XP_021494165.1;XP_021494167.1;XP_021494168.1;XP_021494169.1;XP_021494170.1;XP_021494171.1;XP_021494173.1;XP_021494174.1;XP_060241165.1;XP_060241172.1;XP_060241179.1;XP_060241198.1;XP_060241213.1;XP_060241217.1	Sf1	0.511059	0.685654	7.55869	0.527746	3.14135	0.715132
Rbm27	XP_021506406.1;XP_021506407.1;XP_060233318.1	Rbm27	0.510792	0.884439	4.90231	0.467381	NaN	0
Ncam1	XP_060229426.1;XP_060229429.1;XP_060229440.1;XP_060229442.1;XP_060229456.1;XP_060229466.1;XP_060229471.1;XP_060229487.1;XP_060229497.1	Ncam1	0.510529	-1.71945	2.68335	0.449461	5.1265	-1.75713
Krt10;LOC110541626;LOC110563581	XP_060242752.1;XP_021484655.1;XP_021484656.1;XP_021516395.1;XP_060242756.1;XP_060242710.1;XP_021484024.1;XP_021485890.2	Krt10;LOC110541626;LOC110563581	0.510221	1.48099	0.0786672	-0.134596	4.26737	1.44466
Rsrc1	XP_060234385.1;XP_060234386.1;XP_060234388.1	Rsrc1	0.509441	1.5167	5.70267	0.583806	1.85008	1.55252
Prpf4b	XP_060228641.1;XP_060228642.1;XP_060228643.1;XP_060228644.1;XP_060228646.1;XP_060228647.1	Prpf4b	0.509378	0.193466	0.931429	0.330075	0.858959	0.261313
Tfip11	XP_021502605.1	Tfip11	0.509106	0.383362	0.660843	0.205739	0.651755	0.41095
Yars1	XP_021492715.1;XP_021492721.1;XP_060235482.1	Yars1	0.508722	-0.0316963	4.62573	0.532578	0.285601	-0.0219695
Atl1	XP_060243572.1	Atl1	0.508175	-0.506353	5.90405	0.56864	0.28841	-0.443631
Atp8a2;Atp8b3	XP_021497472.2;XP_021502409.1;XP_021502410.1;XP_060227110.1;XP_060247076.1;XP_060247077.1;XP_060247078.1;XP_060247079.1	Atp8a2;Atp8b3	0.508007	0.243803	0.0285573	0.0299327	NaN	0
Itsn1;Itsn2	XP_021484396.1;XP_021484402.1;XP_021484407.1;XP_060226727.1;XP_060226728.1;XP_060221252.1;XP_060221256.1;XP_060221260.1;XP_060221264.1;XP_060221265.1	Itsn1;Itsn2	0.50753	-0.837522	7.37848	0.542115	0.94286	-1.85548
Klc2	XP_021505930.1;XP_021505931.1;XP_021505932.1;XP_021505933.1	Klc2	0.506792	0.363548	7.30361	0.452212	1.70852	0.377017
Stk35	XP_021511786.1;XP_021511787.1;XP_060227910.1	Stk35	0.506656	0.484442	0.753493	0.289269	NaN	0
Ptpn2	XP_021515194.1;XP_060233110.1	Ptpn2	0.506592	0.363512	6.59083	0.504531	0.0726849	-0.142173
Ddx24	XP_021505113.1;XP_021505114.1;XP_021505115.1	Ddx24	0.506092	0.410893	3.84587	0.510769	0.853255	0.323924
Jmy	XP_060233774.1;XP_060233775.1	Jmy	0.505619	0.965166	7.20219	0.547055	0.635479	1.32526
Dazap1	XP_021497516.1;XP_021497517.1;XP_021497518.1;XP_021497519.1	Dazap1	0.505287	1.48637	1.66665	0.304095	4.33694	1.55754
Marcksl1	XP_021492605.1	Marcksl1	0.505171	0.565166	2.32232	0.48759	2.42698	0.482791
Dlg4	XP_021503783.1;XP_021503785.1;XP_060219390.1;XP_060219391.1;XP_060219392.1;XP_060219393.1;XP_060219394.1;XP_060219395.1	Dlg4	0.505079	-3.28484	6.23076	0.567078	3.30256	-3.32651
Epc2	XP_021509712.1;XP_021509713.1;XP_060246116.1	Epc2	0.504623	0.0900974	0.307922	-0.321414	NaN	0
Mfsd6	XP_021504954.1;XP_021504955.1;XP_021504957.1;XP_060224323.1;XP_060224324.1	Mfsd6	0.504498	-0.148708	3.31289	0.581185	0.153632	-0.101638
Nlk	XP_060243178.1	Nlk	0.503981	-0.253389	0.8303	0.693639	NaN	0
Prpf3	XP_021506202.1;XP_021506203.1;XP_060249067.1	Prpf3	0.503948	0.0720043	3.84168	0.418071	0.652926	0.0932236
Mdm1	XP_021514061.2;XP_021514062.2;XP_060234087.1	Mdm1	0.503841	0.576063	1.90718	0.587814	NaN	0
Nhs	XP_060231256.1;XP_060231257.1	Nhs	0.503801	1.42478	0.329475	0.276826	0.324813	0.642122
Slc7a14	XP_021487677.1	Slc7a14	0.503679	1.33769	4.06252	0.487044	NaN	0
Nr2f6;Rxra;Rxrb	XP_021485412.1;XP_021485418.1;XP_021485422.1;XP_060225082.1;XP_060225083.1;XP_021493790.1;XP_060245739.1;XP_021498275.1;XP_021498276.1;XP_021498277.1;XP_021503518.1;XP_060233918.1;XP_021516316.1;XP_021516317.1;XP_060243389.1	Nr2f6;Rxra;Rxrb	0.503603	2.24531	1.57806	0.448943	2.77073	2.34103
Ddx1	XP_021487294.1	Ddx1	0.503338	0.0317192	7.91088	0.560587	0.125135	0.0129941
Marcks	XP_021495027.2	Marcks	0.503239	1.01485	1.03638	0.384519	2.74524	0.896074
Slc6a17	XP_021487336.1;XP_060248893.1	Slc6a17	0.502935	1.5477	5.73164	0.688917	0.196684	1.22795
Matr3	XP_021502140.1;XP_021502142.1;XP_021502143.1;XP_021502144.1;XP_021502145.1;XP_021502146.1;XP_060233428.1;XP_060233430.1;XP_060233431.1;XP_060233432.1;XP_060233433.1;XP_060233434.1	Matr3	0.502916	-0.286436	0.635918	0.23711	2.90899	-0.292221
Stx1b	XP_021511080.1;XP_060222781.1	Stx1b	0.502787	0.266838	8.44621	0.578931	1.85511	0.26545
Nt5m	XP_021495206.1;XP_060219605.1;XP_060219606.1;XP_060219607.1;XP_060219608.1;XP_060219609.1	Nt5m	0.502273	1.54346	3.10489	0.453001	0.616902	1.53255
Crtc1	XP_021493738.1;XP_021493739.1;XP_060237906.1;XP_060237907.1	Crtc1	0.501827	-0.000850791	1.50482	1.14977	NaN	0
Gtf2h2c	XP_021520373.1;XP_021520374.1;XP_021520375.1;XP_060241619.1;XP_060241620.1;XP_060241621.1;XP_060241622.1	Gtf2h2c	0.50172	0.604484	2.38509	0.539605	0.512636	0.378848
Upf2	XP_021512187.1;XP_060228839.1;XP_060228840.1;XP_060228841.1	Upf2	0.501627	-0.143423	3.13384	0.439622	0.117345	-0.148589
Pak1;Pak3	XP_021490474.1;XP_021490476.1;XP_021490478.1;XP_021490479.1;XP_060223589.1;XP_060231395.1;XP_060231396.1;XP_060231397.1;XP_060231398.1;XP_060231399.1;XP_060231400.1;XP_060231401.1;XP_060231402.1;XP_060231403.1;XP_060231404.1;XP_060231405.1	Pak1;Pak3	0.501574	1.60052	6.03522	0.554285	NaN	0
Rbm45	XP_021505174.1	Rbm45	0.501194	0.856815	0.132105	0.102821	1.84848	1.0871
Ncam2	XP_060226658.1;XP_060226659.1	Ncam2	0.501144	-0.166109	5.48266	0.647075	0.367537	-0.262466
C8b	XP_021505778.2;XP_021505781.2	C8b	0.500854	2.46427	0.39278	0.349295	2.47409	2.0898
Akap1	XP_021504480.1;XP_060242981.1	Akap1	0.499508	-0.0335521	2.61841	0.415962	0.0849419	0.0261033
Tlcd3b	XP_021491503.1	Tlcd3b	0.499449	1.22529	1.2152	0.919419	NaN	0
Ppp1r8	XP_021499679.1	Ppp1r8	0.499228	-5.68607	4.32635	0.358106	0.914837	-3.92692
Prcc	XP_021517523.1	Prcc	0.498974	-0.443077	3.20262	0.521191	0.568815	-0.682311
Trnt1	XP_021505057.1;XP_021505058.1;XP_060239864.1	Trnt1	0.498911	0.328321	6.5775	0.522356	2.19729	0.300255
Camk2a	XP_021489352.1;XP_060233196.1;XP_060233197.1	Camk2a	0.498739	2.64037	3.81077	0.597598	4.60572	2.69276
Lzts2	XP_021505482.2	Lzts2	0.498448	2.6711	0.456166	0.499741	2.59445	2.39692
Tbc1d14	XP_021486297.1;XP_021486303.1;XP_060221412.1;XP_060221413.1;XP_060221414.1;XP_060221415.1	Tbc1d14	0.498405	1.89223	0.679405	0.653574	1.20876	2.37292
Prkar2a;Prkar2b	XP_021518819.1;XP_060222811.1;XP_060222815.1	Prkar2a;Prkar2b	0.498192	0.592758	2.10641	0.323186	1.61905	0.630454
Atp4a;LOC110556693	XP_021498020.1;XP_021498028.1;XP_060220679.1	Atp4a;LOC110556693	0.497868	-1.29395	0.942777	0.605658	NaN	0
Gna11;Gna12;Gna13;Gna14;Gnaq;Gnaz	XP_060243194.1;XP_060243200.1;XP_021492559.1;XP_021501743.1;XP_021503231.1;XP_021503232.2;XP_060224024.1;XP_021511404.1;XP_021514930.1	Gna11;Gna12;Gna13;Gna14;Gnaq;Gnaz	0.497625	6.22476	NaN	0	4.06752	6.03575
Actn4	XP_021499600.1;XP_021499601.1;XP_021499603.1	Actn4	0.497402	0.315624	2.12563	0.408605	0.720104	0.351389
Hmgb2	XP_021503751.1	Hmgb2	0.497284	1.37046	3.12695	0.700655	5.24931	1.36531
LOC110540284	XP_021482764.2;XP_060228599.1	LOC110540284	0.497038	1.46284	1.01053	0.318564	4.2236	1.48283
Prpf31	XP_021505196.1;XP_060223176.1	Prpf31	0.496479	0.0346069	2.08067	0.364383	0.120991	-0.0230096
Gnao1	XP_060248192.1;XP_060248193.1;XP_060248194.1	Gnao1	0.496431	-1.01179	3.41006	0.371373	5.05572	-0.99162
Ryr1	XP_060222558.1	Ryr1	0.495993	2.46708	0.822805	1.3267	5.46174	2.46196
Rims1	XP_060225723.1;XP_060225724.1;XP_060225725.1;XP_060225726.1;XP_060225727.1;XP_060225728.1;XP_060225729.1;XP_060225730.1;XP_060225731.1;XP_060225733.1;XP_060225734.1;XP_060225735.1;XP_060225736.1;XP_060225737.1;XP_060225738.1;XP_060225739.1;XP_060225740.1;XP_060225741.1;XP_060225742.1;XP_060225744.1;XP_060225745.1;XP_060225746.1;XP_060225747.1;XP_060225748.1;XP_060225749.1;XP_060225750.1;XP_060225…	Rims1	0.495941	-3.87575	1.83838	0.422024	0.584375	-2.27813
Rasgrp2	XP_021494113.1;XP_021494115.1;XP_021494116.1;XP_021494117.1;XP_021494119.1;XP_060241248.1;XP_060241253.1;XP_060241260.1;XP_060241270.1	Rasgrp2	0.495855	0.340328	0.074288	-0.083923	0.0180439	0.0380605
Pitpnm1	XP_021511865.1;XP_060239663.1	Pitpnm1	0.495293	0.121212	11.549	0.517059	0.495463	0.148006
Myl1	XP_021511370.1;XP_060224542.1	Myl1	0.495102	2.64365	0.383998	1.19192	5.93319	2.62965
Cacna2d4	XP_021506240.2;XP_021506241.2;XP_060240013.1	Cacna2d4	0.494961	-0.0198289	3.06623	0.538767	NaN	0
Ago2;Ago3	XP_021484735.1;XP_060235532.1;XP_060235533.1;XP_060235534.1	Ago2;Ago3	0.494936	0.345413	3.67289	0.48777	0.215645	-0.515036
Gpd1	XP_021490645.1;XP_021490646.1	Gpd1	0.494785	2.2738	2.08596	0.54077	5.89656	2.23929
Arid1a	XP_021499275.1;XP_021499282.1;XP_021499290.1;XP_021499300.1	Arid1a	0.494623	-0.0169431	9.27517	0.484187	0.283843	-0.759076
Tubb;Tubb4a;Tubb4b	XP_021506806.1;XP_060227305.1;XP_060224971.1	Tubb;Tubb4a;Tubb4b	0.494564	1.15544	0.898307	0.272057	2.0002	1.03043
Pgam1;Pgam2	XP_021488372.1;XP_021506191.2;XP_060237880.1	Pgam1;Pgam2	0.494408	0.414717	7.29896	0.503378	2.12568	0.37899
LOC110540284;Tubb;Tubb4a;Tubb4b	XP_021506806.1;XP_060227305.1;XP_060224971.1;XP_021482764.2;XP_060228599.1	LOC110540284;Tubb;Tubb4a;Tubb4b	0.494211	-0.0325909	5.56121	0.423001	0.0642739	-0.00980695
Slc12a5	XP_021494018.1;XP_021494027.1	Slc12a5	0.494114	-3.14253	4.26967	0.625661	0.63019	-1.80481
Nars1	XP_021497473.2;XP_021497474.2	Nars1	0.494083	-0.214487	6.0199	0.428261	1.17582	-0.216585
Slc17a7	XP_021489659.1	Slc17a7	0.493948	-0.468683	5.75521	0.571979	0.354478	-2.11312
C3H1orf174	XP_021510808.1	C3H1orf174	0.493906	-0.416208	0.111745	-0.100725	NaN	0
Fyttd1	XP_021491022.1;XP_021491023.1	Fyttd1	0.493902	-0.213442	4.49082	0.430694	0.7998	-0.212288
Sgsm1	XP_060238579.1;XP_060238580.1;XP_060238581.1;XP_060238582.1;XP_060238583.1	Sgsm1	0.493681	-0.59705	4.68805	0.52932	NaN	0
Fkbp4	XP_021516420.1	Fkbp4	0.493395	0.0930023	5.22367	0.475743	1.12225	0.148896
Btf3l4	XP_021516624.1	Btf3l4	0.493166	0.319429	2.37339	0.423132	1.24328	0.348764
Ppp3r1	XP_021509820.1	Ppp3r1	0.493147	0.685917	1.36767	0.468582	1.2323	0.590437
Mybpc1	XP_060233857.1;XP_060233858.1	Mybpc1	0.493109	1.72446	1.10956	0.591027	7.68915	1.72248
Syp	XP_021514171.1	Syp	0.492922	0.355032	3.14171	0.452111	2.44467	0.342188
Fmr1;Fxr1;Fxr2	XP_060231414.1;XP_060231415.1;XP_060231416.1;XP_060231417.1;XP_060231418.1;XP_060231419.1;XP_021503885.1;XP_021503886.1;XP_060219418.1;XP_021506094.1;XP_021506095.1;XP_021506096.1;XP_021506097.1;XP_021506098.1;XP_021506099.1	Fmr1;Fxr1;Fxr2	0.492849	0.331881	6.60587	0.461183	2.72079	0.351245
Nav1	XP_021492329.1;XP_021492330.1;XP_021492331.1;XP_021492332.1;XP_060220339.1	Nav1	0.49222	0.770567	3.12443	0.526585	1.74813	0.878582
LOC110563849	XP_021516737.1;XP_021516738.1	LOC110563849	0.492052	1.79428	0.324404	0.130581	0.509068	1.01894
Zdhhc5	XP_021498543.1;XP_021498544.1;XP_021498545.1;XP_021498546.1	Zdhhc5	0.491919	0.592262	3.77129	0.444124	0.164546	0.238063
Mapt	XP_021487556.1;XP_021487560.1;XP_060242565.1;XP_060242566.1	Mapt	0.491829	1.50053	3.67679	0.546894	0.925685	2.74606
Dnajc16	XP_021486574.1	Dnajc16	0.491455	0.829126	1.12266	0.287603	NaN	0
Grk2;Grk3	XP_021501997.1;XP_021511885.1	Grk2;Grk3	0.491344	0.577166	4.62939	0.463336	2.12002	0.667215
Lsamp	XP_060226386.1;XP_060226387.1;XP_060226388.1;XP_060226389.1;XP_060226390.1;XP_060226391.1	Lsamp	0.491312	1.10244	1.13179	0.452203	3.12721	1.1871
Dock4	XP_060223402.1;XP_060223405.1;XP_060223409.1	Dock4	0.491268	0.690315	3.68769	0.511649	NaN	0
Dync1li1	XP_060241096.1	Dync1li1	0.491125	0.230215	6.17059	0.458195	2.4731	0.248917
Nalcn	XP_060247646.1;XP_060247647.1;XP_060247649.1;XP_060247650.1;XP_060247651.1;XP_060247652.1	Nalcn	0.491062	4.6718	3.83495	0.627655	0.887961	3.37085
Ltc4s	XP_021507417.1	Ltc4s	0.490967	1.84125	NaN	0	2.24388	1.9782
Rufy1;Rufy2;Rufy3	XP_021507132.1;XP_021507133.1;XP_060225418.1;XP_060225419.1;XP_060225420.1;XP_021520309.2;XP_021520310.2;XP_060219752.1;XP_060236886.1;XP_060236887.1;XP_060236888.1;XP_060236889.1;XP_060236890.1;XP_060236891.1;XP_060236892.1	Rufy1;Rufy2;Rufy3	0.490751	0.465954	2.95747	0.395037	2.12757	0.461427
Cds1	XP_060237009.1	Cds1	0.490698	-0.272196	2.81389	0.370349	0.100175	-0.310177
Sema4a	XP_021493427.2;XP_021493428.1;XP_021493429.1;XP_021493430.1;XP_021493431.1;XP_021493433.1	Sema4a	0.490656	0.364723	0.520579	0.17166	1.15379	0.328218
Mapk8ip3	XP_021492830.1;XP_021492831.1;XP_021492833.1;XP_021492834.1;XP_021492835.1;XP_021492839.1;XP_021492840.1;XP_021492841.1;XP_021492842.1;XP_060219969.1;XP_060219970.1	Mapk8ip3	0.490419	0.874794	6.57914	0.524567	1.72043	0.833119
Krt19;LOC110541626;LOC110563579;LOC110563582	XP_021516394.1;XP_060242709.1;XP_021481951.1;XP_021484024.1;XP_021516397.2	Krt19;LOC110541626;LOC110563579;LOC110563582	0.490236	0.165255	0.0536923	0.188372	0.193624	0.143042
Znf771	XP_021491559.1;XP_021491562.1;XP_060222801.1;XP_060222803.1	Znf771	0.49008	1.12719	2.69529	0.491494	NaN	0
Gabrb3	XP_021504358.2;XP_060223221.1;XP_060223222.1;XP_060223223.1	Gabrb3	0.489962	0.100008	3.88708	0.594609	NaN	0
Glcci1	XP_060230113.1;XP_060230114.1;XP_060230115.1	Glcci1	0.489903	1.58228	2.42822	0.438002	0.708849	1.1128
Tk2	XP_021492105.2;XP_021492106.1	Tk2	0.489744	0.876745	3.52501	0.447483	1.52253	0.869539
Nudcd3	XP_021488353.1	Nudcd3	0.489733	0.739283	7.50074	0.463565	1.51869	0.590836
Ryr2	XP_060228639.1	Ryr2	0.48955	1.96021	5.49961	0.606976	NaN	0
Asf1a	XP_021507645.1	Asf1a	0.489134	-0.0642491	4.33421	0.439206	0.219253	-0.550252
Tsc22d1	XP_021490729.1;XP_060247446.1	Tsc22d1	0.489002	0.370319	0.489966	0.432836	0.128715	0.255135
Ap3m1;Ap3m2	XP_060238067.1;XP_060238068.1;XP_021506151.1;XP_060237453.1	Ap3m1;Ap3m2	0.488936	-0.198595	3.56858	0.403773	0.572546	-0.157212
Dpysl2	XP_021510354.1;XP_021510359.1	Dpysl2	0.488873	0.315052	10.0418	0.436756	4.47045	0.328955
Rp1	XP_060241908.1	Rp1	0.488758	-0.00420948	2.0922	1.05121	NaN	0
Plpp2	XP_021497616.1;XP_021497617.1;XP_060227056.1	Plpp2	0.488602	-0.191273	0.375553	0.163681	0.0816802	-0.0644175
Wdr37	XP_060228718.1;XP_060228719.1;XP_060228720.1	Wdr37	0.48826	0.450333	3.64347	0.366938	1.00775	0.468773
Kctd1	XP_021495600.1;XP_021495601.1;XP_021495603.1;XP_060233633.1	Kctd1	0.488194	-0.869377	1.05029	0.872242	1.78902	-0.922934
Epb41l3	XP_060224164.1;XP_060224165.1;XP_060224166.1;XP_060224167.1;XP_060224168.1;XP_060224169.1;XP_060224170.1;XP_060224171.1;XP_060224172.1;XP_060224174.1;XP_060224176.1;XP_060224177.1;XP_060224178.1;XP_060224179.1;XP_060224180.1;XP_060224181.1;XP_060224182.1;XP_060224183.1;XP_060224185.1;XP_060224186.1;XP_060224187.1;XP_060224188.1;XP_060224189.1;XP_060224190.1;XP_060224191.1;XP_060224192.1;XP_060224…	Epb41l3	0.487846	-0.364189	6.46123	0.570717	0.945581	-0.275743
Plppr3	XP_021497587.1;XP_021497588.1;XP_060227075.1;XP_060227076.1	Plppr3	0.487337	0.229162	4.71802	0.526832	NaN	0
Phax	XP_021514477.1	Phax	0.487295	0.355463	8.15349	0.502776	1.0754	0.510543
Slc25a22	XP_021501881.1;XP_021501883.1;XP_021501884.1;XP_021501885.1;XP_060238636.1;XP_060238641.1;XP_060238649.1;XP_060227491.1	Slc25a22	0.487286	0.0197278	5.16969	0.50014	0.44759	0.124217
Ddx6	XP_021493584.1;XP_021493585.1;XP_021493586.1;XP_021493587.1	Ddx6	0.487261	0.265804	7.04837	0.452688	3.96748	0.267989
Purg	XP_021482916.1	Purg	0.487213	0.90806	3.73594	0.474653	1.27796	0.801656
Ddc	XP_021502858.1;XP_021502859.2;XP_021502860.1;XP_060221664.1;XP_060221665.1	Ddc	0.486904	0.104252	0.270238	0.123495	0.729357	0.188009
Trim2	XP_060234484.1;XP_060234485.1;XP_060234486.1;XP_060234487.1;XP_060234488.1;XP_060234489.1;XP_060234490.1	Trim2	0.486721	-3.36346	4.63761	0.584899	0.693588	-1.97578
Pdc	XP_021501110.1;XP_021501111.1	Pdc	0.48654	1.29714	8.89479	0.510157	4.29084	1.37153
Camkk1	XP_021510301.2;XP_021510302.2;XP_060243318.1;XP_060243319.1;XP_060243320.1;XP_060243321.1	Camkk1	0.486275	1.06633	4.76653	0.431041	0.509055	0.536146
Dhx15;Dhx16;Dhx8	XP_021493362.1;XP_021498457.1;XP_021506963.1;XP_060224959.1	Dhx15;Dhx16;Dhx8	0.485271	-1.76984	2.99247	0.458726	1.77662	-2.22543
Nlgn1;Nlgn2	XP_021503844.1;XP_060219412.1;XP_060219413.1;XP_060234120.1;XP_060234121.1;XP_060234122.1;XP_060234123.1;XP_060234124.1;XP_060234125.1;XP_060234126.1;XP_060234127.1;XP_060234128.1;XP_060234129.1;XP_060234130.1;XP_060234131.1;XP_060234132.1;XP_060234133.1;XP_060234134.1	Nlgn1;Nlgn2	0.484507	-0.534464	5.67231	0.552739	0.745296	-1.38379
LOC110546113	XP_021488404.1;XP_021488405.1;XP_021512964.1	LOC110546113	0.484331	0.410027	0.577376	0.507223	2.22759	0.36572
Dmtn	XP_021498054.1	Dmtn	0.484259	0.448385	2.55737	0.431012	2.12394	0.411495
Ivns1abp	XP_021495687.1;XP_060220425.1	Ivns1abp	0.483578	0.767923	4.04584	0.481737	0.031808	0.0709352
Sirt3	XP_021501842.1;XP_021501843.1;XP_021501844.1;XP_060238207.1	Sirt3	0.483414	0.554922	0.772687	1.115	NaN	0
Cacybp	XP_021516075.1	Cacybp	0.483225	0.0993729	2.17436	0.432854	1.07752	0.112293
Nemf	XP_021506603.1	Nemf	0.483175	0.517414	1.37826	0.380294	0.671581	0.475358
Dusp23	XP_021506274.1	Dusp23	0.48266	0.850111	4.98355	0.548211	1.42793	0.724917
LOC110542726	XP_060231199.1	LOC110542726	0.482096	3.83535	0.940914	1.28819	0.94861	2.72041
Crip1	XP_021510932.1	Crip1	0.482019	1.90703	1.94435	0.460268	5.21767	1.89319
Rbm5	XP_021518040.1;XP_021518047.1;XP_060241285.1	Rbm5	0.481731	1.15819	3.03195	0.41514	0.547177	0.769445
Vamp2	XP_021498194.1	Vamp2	0.481585	-0.563597	3.69189	0.467286	1.90368	-0.497133
Gpsm1	XP_021496777.1;XP_021496779.1;XP_060245681.1	Gpsm1	0.48156	-2.75664	6.50265	0.503265	0.646493	-1.74288
Cacna1h	XP_021492803.1	Cacna1h	0.480915	-0.50421	1.42936	0.689802	NaN	0
Rngtt	XP_021490554.1;XP_021490555.1;XP_021490556.1	Rngtt	0.480681	2.07962	4.24538	0.425794	0.836372	1.28757
Acin1	XP_021495295.1;XP_060247186.1	Acin1	0.480528	0.13944	1.01709	0.291622	0.613887	0.0919259
Myt1	XP_021502210.1;XP_060238642.1;XP_060238643.1;XP_060238644.1;XP_060238645.1	Myt1	0.480467	0.704964	2.66485	0.534739	NaN	0
Sf3a2	XP_021504598.1;XP_021504599.1;XP_021504601.1	Sf3a2	0.480314	0.524904	2.41858	0.29275	1.55925	0.551522
Cwf19l1	XP_021500338.1	Cwf19l1	0.480003	0.226778	4.85207	0.451578	1.05869	0.34447
Dnm1;Dnm3	XP_021512349.1;XP_021512426.1;XP_021512500.1;XP_021512582.1;XP_021512670.1;XP_021512745.1;XP_021512822.1;XP_021512901.1;XP_021512975.1;XP_021513057.1;XP_021513200.1;XP_021513356.1;XP_060245908.1;XP_060220555.1;XP_060220556.1;XP_060220557.1;XP_060220558.1;XP_060220559.1	Dnm1;Dnm3	0.479965	0.460052	3.30454	0.584219	NaN	0
Rif1	XP_021507222.1;XP_060246138.1	Rif1	0.479671	0.410927	0.921727	0.485866	0.284603	0.259024
Slc43a2	XP_021489753.1;XP_021489824.1;XP_060243280.1	Slc43a2	0.479641	0.360802	2.55417	0.404083	0.937115	0.406104
Chchd10	XP_021509421.1	Chchd10	0.479265	0.804241	6.0278	0.457095	0.000926232	0.00482305
Cpsf7	XP_021491780.1;XP_021491781.1;XP_021491783.1;XP_021491784.1;XP_021491785.1;XP_060242496.1;XP_060242510.1;XP_060242513.1;XP_060242514.1	Cpsf7	0.479204	0.76824	3.8308	0.52975	2.63786	0.835936
LOC110552963	XP_060234658.1;XP_060223856.1;XP_060224246.1;XP_021520092.1;XP_021520093.1;XP_021520094.1	LOC110552963	0.479078	0.421143	2.73081	0.476845	1.78733	0.392191
Kcnh2	XP_021515018.1;XP_021515019.1;XP_021515021.1	Kcnh2	0.478909	1.88329	3.66026	0.463697	NaN	0
Sv2b;Sv2c	XP_021514702.1;XP_060223339.1;XP_060223340.1;XP_060223341.1;XP_060223342.1;XP_060223343.1;XP_060223344.1;XP_060223345.1;XP_060223346.1;XP_060223347.1;XP_060223348.1;XP_060223349.1;XP_060223350.1;XP_060223351.1;XP_060241576.1;XP_060241577.1	Sv2b;Sv2c	0.478561	-0.699789	2.5703	0.44415	2.38914	-0.733556
Ttc3	XP_060226768.1;XP_060226769.1;XP_060226770.1;XP_060226771.1;XP_060226772.1;XP_060226773.1;XP_060226774.1;XP_060226775.1;XP_060226776.1	Ttc3	0.47855	1.34448	3.26455	0.398558	0.790699	1.6975
Fsd1l	XP_060235904.1;XP_060235905.1;XP_060235906.1	Fsd1l	0.478161	0.922131	7.21673	0.473443	NaN	0
Bysl	XP_021495634.1	Bysl	0.478147	1.23633	0.404772	0.197069	0.480633	0.723601
Srpk1	XP_021489109.1	Srpk1	0.477793	0.234127	1.45304	0.656506	0.211809	0.670211
Ino80c;LOC110542897	XP_021504907.1;XP_060230851.1	Ino80c;LOC110542897	0.476519	-0.0944118	1.34502	0.503414	0.0397338	-0.0780188
Ca14	XP_021506209.2;XP_060249058.1	Ca14	0.476366	-0.505262	10.0587	0.510091	3.88004	-0.505465
Ephb1	XP_060241415.1	Ephb1	0.476084	-0.00574489	0.255307	0.194965	0.240878	0.327574
LOC110552776;Myh7b	XP_060238975.1;XP_060219462.1	LOC110552776;Myh7b	0.475971	1.98627	0.515444	1.30447	1.9814	1.69675
LOC110562403	XP_060244421.1	LOC110562403	0.475815	1.71556	0.792381	0.743852	1.90916	1.48728
Ppp1r9a;Ppp1r9b	XP_021497298.1;XP_060230149.1;XP_060230150.1;XP_060230151.1;XP_060230152.1;XP_060230153.1;XP_060230154.1;XP_060230155.1;XP_060230156.1;XP_060230157.1;XP_060230158.1;XP_060230159.1	Ppp1r9a;Ppp1r9b	0.475458	0.766249	1.0795	0.300706	2.1461	0.69163
Pgam1	XP_021506191.2;XP_060237880.1	Pgam1	0.475283	-0.511356	6.47074	0.565784	3.83451	-0.544381
Oxr1	XP_021484082.1;XP_060245479.1;XP_060245480.1;XP_060245481.1;XP_060245482.1;XP_060245483.1;XP_060245485.1;XP_060245486.1;XP_060245487.1;XP_060245488.1;XP_060245489.1;XP_060245490.1;XP_060245491.1;XP_060245492.1;XP_060245493.1;XP_060245494.1	Oxr1	0.475235	-0.191666	7.18909	0.524783	0.876084	-0.142305
Rgs11	XP_060219899.1;XP_060219901.1;XP_060219902.1;XP_060219903.1	Rgs11	0.474731	0.867458	4.32702	0.624251	NaN	0
Ubxn6	XP_021488567.1	Ubxn6	0.474319	0.838276	6.93622	0.481654	3.29963	0.843787
Dnajc2	XP_060229916.1;XP_060229917.1	Dnajc2	0.474276	0.0749092	2.73482	0.393416	0.096144	-0.183379
Cmc2;LOC110543487	XP_021494520.1;XP_060247894.1;XP_060247895.1;XP_021485473.1	Cmc2;LOC110543487	0.474188	1.00521	3.7331	0.464392	2.27788	0.920516
Acyp1	XP_021489805.1;XP_021489806.1;XP_060243859.1;XP_060243860.1;XP_060243861.1	Acyp1	0.474049	0.172138	5.74619	0.551897	1.44902	0.183121
Evl	XP_021498247.1;XP_021498248.1;XP_021498249.1;XP_021498250.1;XP_021498251.1;XP_021498252.1;XP_021498253.1;XP_060244144.1;XP_060244145.1;XP_060244146.1;XP_060244148.1	Evl	0.474018	0.41876	3.68211	0.363007	0.768991	0.361088
Syn2	XP_060239948.1	Syn2	0.473816	1.15814	5.07848	0.46418	3.80246	1.25696
Map4k4;Mink1;Tnik	XP_060234144.1;XP_060234145.1;XP_060234146.1;XP_060234147.1;XP_060234148.1;XP_060234149.1;XP_060234150.1;XP_021507291.1;XP_021507292.2;XP_021507293.1;XP_021507294.2;XP_021507295.1;XP_021507296.1;XP_021507297.1;XP_021507298.2;XP_021507299.2;XP_021507300.1;XP_021507302.1;XP_021514030.1;XP_021514036.1;XP_021514040.1;XP_021514046.1;XP_021514051.1;XP_060225901.1;XP_060225902.1;XP_060225903.1;XP_060225…	Map4k4;Mink1;Tnik	0.473816	0.931803	2.86446	0.49327	3.5085	0.88108
Cdk9	XP_021516520.1	Cdk9	0.473591	0.0987834	6.88337	0.475933	0.381664	0.0771325
Arl3	XP_021506090.1	Arl3	0.473516	0.174303	9.86358	0.544835	1.96794	0.186749
Ddx17;Ddx3x;Ddx5	XP_021489953.1;XP_060242509.1;XP_021517279.1;XP_021517280.1;XP_021483123.1;XP_021483124.1;XP_021483125.1;XP_021493904.1	Ddx17;Ddx3x;Ddx5	0.473396	-2.02327	3.69382	0.746909	3.71537	-2.02673
Rnf20;Rnf40	XP_021491588.1;XP_021513373.1;XP_021513375.1;XP_021513376.1	Rnf20;Rnf40	0.47328	-1.94578	3.31386	0.44346	2.69295	-2.01922
Hmg20a	XP_021489240.1	Hmg20a	0.473165	0.0784931	2.84537	0.554479	0.385029	0.195856
Avl9	XP_021513543.1;XP_021513544.1	Avl9	0.473116	0.0135689	8.72309	0.47779	0.668018	0.136285
Elfn2	XP_060245064.1;XP_060245065.1;XP_060245066.1;XP_060245067.1;XP_060245068.1;XP_060245069.1	Elfn2	0.473099	1.07801	3.21067	0.556884	NaN	0
Bsg	XP_021497539.1	Bsg	0.472895	1.36008	4.80354	0.462053	5.88692	1.3778
Ccdc28b	XP_021492502.1	Ccdc28b	0.472639	-2.15758	3.50771	0.369628	0.518031	-1.2882
Atp6v1f	XP_021517560.1	Atp6v1f	0.47201	0.134529	4.70302	0.41287	0.87011	0.338816
Spred3	XP_021499643.1;XP_021499644.1;XP_021499645.1;XP_060222560.1;XP_060222561.1;XP_060222562.1;XP_060222564.1;XP_060222565.1;XP_060222566.1;XP_060222567.1	Spred3	0.471973	2.08415	0.422083	0.308871	NaN	0
Epha7;Ephb2	XP_021487139.1;XP_060235262.1;XP_060235263.1;XP_060235264.1;XP_060235265.1;XP_021518173.1;XP_021518174.1;XP_021518176.1;XP_060229397.1;XP_060229398.1	Epha7;Ephb2	0.47197	-0.759392	3.3582	0.522557	0.740149	-1.45547
Ik	XP_060233402.1;XP_060233403.1	Ik	0.471683	0.166292	2.93082	0.467948	0.772018	0.136276
Grm7	XP_060239868.1	Grm7	0.471603	0.546488	5.6342	0.571538	NaN	0
Slc30a9	XP_021491174.1;XP_060236691.1	Slc30a9	0.471474	-0.567249	11.5616	0.493086	1.25747	-0.519471
Tcf25	XP_021486892.1;XP_021486893.1;XP_021486894.1;XP_060247797.1;XP_060247798.1;XP_060247799.1;XP_060247800.1;XP_060247801.1	Tcf25	0.470913	2.20899	4.51984	0.533524	0.916839	1.82628
LOC110556290	XP_021505660.1;XP_021505661.1;XP_021505662.1;XP_060240147.1	LOC110556290	0.470888	1.72893	5.54937	0.542024	2.39595	1.56804
Arhgap32	XP_021502700.1;XP_021502701.1;XP_021502702.1;XP_021502703.1;XP_021502704.1;XP_021502706.1;XP_060227366.1;XP_060227367.1;XP_060227370.1	Arhgap32	0.47084	0.308163	7.41018	0.471739	0.294403	-1.40936
Yy1	XP_021498245.1;XP_060231609.1;XP_060231610.1	Yy1	0.470701	0.762272	4.51626	0.686389	1.08171	0.79151
Grk2	XP_021511885.1	Grk2	0.470686	0.596191	1.72021	0.272365	2.27386	0.502814
Cpeb2;Cpeb3;Cpeb4	XP_021486960.1;XP_060244686.1;XP_060244694.1;XP_060244697.1;XP_060244703.1;XP_060244723.1;XP_060244724.1;XP_060244728.1;XP_060244733.1;XP_060244741.1;XP_060244746.1;XP_021494390.1;XP_021494391.1;XP_021494392.1;XP_021494393.1;XP_021494394.1;XP_021494395.1;XP_021494396.2;XP_060221361.1;XP_060219871.1;XP_060219872.1;XP_060219873.1;XP_060219874.1	Cpeb2;Cpeb3;Cpeb4	0.470274	0.538052	6.06232	0.568219	1.09909	0.624802
Dmxl2	XP_021494345.1;XP_021494346.1;XP_021494348.1;XP_021494349.1;XP_060229949.1;XP_060229952.1	Dmxl2	0.470182	-0.0798378	12.9603	0.489664	0.743697	-0.158187
Nop16	XP_021502112.1	Nop16	0.470037	1.47502	2.91819	0.459711	0.168553	0.60139
LOC132647209;Lrrc58	XP_021482147.1;XP_060223240.1	LOC132647209;Lrrc58	0.469957	0.238445	2.68833	0.505142	0.516929	0.135337
Sumo3	XP_021486653.1	Sumo3	0.469816	-0.931507	0.127087	-0.148847	0.513251	-0.533459
Phf6	XP_021515784.1;XP_060231642.1	Phf6	0.469662	2.22264	1.6816	0.390167	NaN	0
Aldoa	XP_021491550.1	Aldoa	0.469536	2.26678	1.53913	1.87856	NaN	0
Eno2;Eno3	XP_060240169.1;XP_060240171.1;XP_060240172.1;XP_021507277.1;XP_021507278.1;XP_021507279.1;XP_021507280.1;XP_021507282.1;XP_021507283.1	Eno2;Eno3	0.469397	1.67745	4.17033	0.544491	4.71617	1.63239
Gprasp1	XP_060231503.1;XP_060231504.1;XP_060231505.1;XP_060231506.1;XP_060231507.1;XP_060231508.1;XP_060231509.1	Gprasp1	0.469303	0.624764	0.604877	0.18661	3.83492	0.626153
Gmeb1	XP_021507073.1;XP_021507074.1;XP_021507075.1;XP_021507076.1;XP_021507078.1;XP_060235383.1	Gmeb1	0.468946	2.0824	2.99562	0.483781	3.24184	1.98001
Epb41	XP_060235384.1;XP_060235385.1;XP_060235387.1;XP_060235388.1;XP_060235389.1;XP_060235390.1;XP_060235391.1;XP_060235392.1;XP_060235393.1;XP_060235394.1;XP_060235395.1;XP_060235396.1;XP_060235397.1;XP_060235398.1;XP_060235399.1;XP_060235400.1;XP_060235401.1;XP_060235402.1;XP_060235403.1;XP_060235404.1;XP_060235405.1;XP_060235406.1;XP_060235407.1;XP_060235408.1;XP_060235409.1;XP_060235410.1;XP_060235…	Epb41	0.468899	0.0322725	9.9664	0.497069	0.191123	0.023229
Tbc1d22b	XP_021489136.1;XP_021489138.1	Tbc1d22b	0.46876	-0.358162	2.07294	0.661708	0.0497136	-0.165468
Tox4	XP_021507973.1	Tox4	0.468313	1.19474	2.77445	0.443088	NaN	0
Srsf7	XP_021490031.1;XP_021490032.1;XP_021490033.1;XP_021490034.1	Srsf7	0.468307	0.569063	0.852636	0.252128	3.02437	0.606561
Gab2	XP_060223579.1	Gab2	0.468283	0.222136	2.48842	0.538575	NaN	0
Dhx15	XP_021493362.1	Dhx15	0.468254	-0.0424213	6.67034	0.400527	0.0166389	-0.00270907
Unc119;Unc119b	XP_021487477.1;XP_060238547.1;XP_021495474.2;XP_021495475.1	Unc119;Unc119b	0.468012	0.21137	5.03796	0.466173	0.279465	-1.00267
Pym1	XP_021512584.1;XP_021512585.1;XP_021512586.1;XP_021512588.1	Pym1	0.468004	0.212259	2.90066	0.447424	0.323683	-1.23803
Tubb4a;Tubb4b	XP_021506806.1;XP_060227305.1	Tubb4a;Tubb4b	0.467937	-0.224133	5.75267	0.495484	0.778754	-0.188072
Rtf1	XP_021496263.1	Rtf1	0.467937	0.31229	3.25974	0.520508	0.15627	-0.604445
C1ql2;C1ql3	XP_021504165.1;XP_021509548.1	C1ql2;C1ql3	0.467714	2.99318	3.22702	0.541148	NaN	0
Ano2	XP_060239348.1	Ano2	0.467262	0.934326	2.82195	0.429959	NaN	0
Slc12a4;Slc12a5;Slc12a6	XP_021487929.1;XP_060248036.1;XP_060248037.1;XP_021494018.1;XP_021494027.1;XP_060238827.1;XP_021504398.1;XP_021504399.1;XP_021504400.1;XP_060227576.1	Slc12a4;Slc12a5;Slc12a6	0.466896	0.916615	4.75977	0.497563	0.984331	1.16138
Ddx50	XP_021507129.1;XP_021507130.1;XP_060225437.1;XP_060225438.1	Ddx50	0.466677	-0.217901	1.65788	0.283912	0.128516	-0.148485
Sh3glb2	XP_021505221.1;XP_021505383.1;XP_021505460.1;XP_021505518.1;XP_060245848.1;XP_060245849.1;XP_060245850.1;XP_060245851.1	Sh3glb2	0.466587	0.665192	8.35007	0.452503	3.43242	0.609814
Shoc2	XP_021504612.1;XP_021504613.1;XP_060247092.1;XP_060247096.1	Shoc2	0.466335	0.384647	1.80736	0.360508	1.49612	0.406223
Idi1	XP_021482847.1;XP_060228965.1	Idi1	0.465946	0.721226	2.33538	0.329176	3.04998	0.696005
Hnrnpdl	XP_060236983.1;XP_060236984.1	Hnrnpdl	0.465895	1.26786	0.519868	0.170806	3.70322	1.28617
Rora	XP_021508335.1;XP_060240812.1	Rora	0.465847	0.218273	0.070899	0.0913292	NaN	0
Wac	XP_021516797.1;XP_021516801.1;XP_060236602.1;XP_060236603.1;XP_060236604.1;XP_060236605.1;XP_060236606.1	Wac	0.465782	-0.249378	4.26072	0.547949	NaN	0
Jph1	XP_021513630.1;XP_021513631.1;XP_021513632.1;XP_060241793.1;XP_060241794.1	Jph1	0.465754	2.30202	0.0775232	0.0738196	4.65678	2.35458
Stxbp6	XP_021508087.1;XP_060224299.1	Stxbp6	0.465612	1.01239	3.64226	0.443763	2.36614	1.0593
Snx33	XP_021489238.1	Snx33	0.465254	0.118639	0.602913	0.370343	0.795348	0.317874
Tpi1	XP_021492716.1	Tpi1	0.465216	0.696282	7.9065	0.515868	3.21112	0.69127
Rbm17	XP_021506577.1	Rbm17	0.465054	0.532001	3.32949	0.347002	1.67828	0.633861
Engase	XP_021495544.1;XP_021495552.1;XP_021495561.1;XP_060242275.1;XP_060242276.1;XP_060242277.1;XP_060242278.1	Engase	0.46434	1.06739	5.7791	0.477108	2.65551	0.926046
Scaf4	XP_021516566.1;XP_021516567.1;XP_021516568.1;XP_021516569.1	Scaf4	0.4639	1.08742	2.70317	0.479939	NaN	0
Prkar2a	XP_021518819.1	Prkar2a	0.463276	0.0555611	8.25614	0.402587	0.258106	0.0204461
Pycr3	XP_021515815.1	Pycr3	0.463129	-0.118019	9.11917	0.456725	0.595082	-0.106682
Agap1;Agap3	XP_021506068.1;XP_021506074.1;XP_021506075.1;XP_021506077.1;XP_021506079.1;XP_060224805.1;XP_021515004.1;XP_021515007.1;XP_021515008.1;XP_021515009.1;XP_021515010.1;XP_060229805.1	Agap1;Agap3	0.462246	0.562893	3.34678	0.339614	1.81907	0.494755
Gng7	XP_021504570.1	Gng7	0.46216	0.208056	0.457906	0.181386	1.12346	0.229731
Cfap20	XP_021497259.1	Cfap20	0.461971	0.190058	3.5179	0.356784	0.95512	0.22827
Apba1;Apba2	XP_021504637.1;XP_060243611.1;XP_060243616.1;XP_060243618.1;XP_060243622.1;XP_060243628.1;XP_060243630.1;XP_060243639.1;XP_060243648.1;XP_060243654.1;XP_060223257.1;XP_060223258.1;XP_060223259.1;XP_060223260.1;XP_060223261.1;XP_060223262.1;XP_060223264.1	Apba1;Apba2	0.46191	0.753403	1.86556	0.731705	0.114044	0.168612
Mvd	XP_021486911.2	Mvd	0.461819	-0.288584	1.81788	0.330831	0.232272	0.30261
Zfand5	XP_021518362.1;XP_021518363.1	Zfand5	0.461704	0.26788	2.05863	0.56521	NaN	0
Gnb1	XP_021511243.1;XP_021511252.1;XP_060234894.1;XP_060234895.1;XP_060234896.1	Gnb1	0.461622	0.469305	2.87722	0.361155	3.65287	0.439638
Vamp2;Vamp3	XP_021498194.1;XP_021512015.1	Vamp2;Vamp3	0.461615	0.198774	4.08463	0.37093	1.49043	0.259792
Ube2a	XP_060230454.1	Ube2a	0.461613	-0.0812492	2.54812	0.388999	0.332029	-1.09644
Fmr1	XP_060231414.1;XP_060231415.1;XP_060231416.1;XP_060231417.1;XP_060231418.1;XP_060231419.1	Fmr1	0.461267	2.08384	1.66046	0.397008	0.306754	1.00169
Scai	XP_021489040.1;XP_060246076.1	Scai	0.461214	-0.426092	2.28364	0.333061	1.76247	-0.38929
Atxn2l	XP_060222830.1	Atxn2l	0.461132	0.431864	6.35206	0.512148	2.18777	0.46148
Slc25a23	XP_021488652.1	Slc25a23	0.46113	-0.256231	1.71669	0.320029	0.755624	-0.321982
Kiaa0319l	XP_021508216.1;XP_021508217.1;XP_060235522.1;XP_060235523.1	Kiaa0319l	0.461008	0.535011	4.01795	0.543679	2.97188	0.541685
Zdhhc13;Zdhhc17	XP_060234019.1;XP_021512860.1	Zdhhc13;Zdhhc17	0.460878	1.04766	1.90338	1.42845	0.933468	1.09602
Lpgat1	XP_021514153.1;XP_021514155.1;XP_021514156.1;XP_060220916.1	Lpgat1	0.460016	0.422672	6.02189	0.486215	2.31329	0.479487
Smc3	XP_021507870.1	Smc3	0.459999	0.0889092	2.17288	0.292065	1.10498	0.0717411
Gria2	XP_021518717.1;XP_060234457.1;XP_060234458.1;XP_060234459.1;XP_060234460.1;XP_060234461.1;XP_060234462.1	Gria2	0.45997	0.625832	3.7497	0.668376	NaN	0
Rax	XP_021487393.1;XP_021489203.2;XP_021491153.1;XP_021494401.1;XP_021494402.1;XP_060220579.1;XP_021496371.1;XP_021496649.1;XP_021502230.1;XP_021506862.2;XP_021510718.1;XP_060246865.1;XP_021516076.1;XP_060241564.1;XP_021517727.1;XP_021517728.1;XP_060234384.1;XP_021520383.1;XP_060232902.1;XP_021520387.1	Rax	0.459745	0.938385	1.76578	0.351926	0.383351	0.764325
Strbp	XP_021489018.1;XP_021489020.1;XP_060246052.1	Strbp	0.459495	0.0298062	1.43894	0.299742	0.457723	0.157232
Rbbp4	XP_021492674.1	Rbbp4	0.459393	0.235357	3.97075	0.387982	0.96055	0.213948
Pygo2	XP_021481826.1	Pygo2	0.459282	1.74113	1.86702	0.334983	NaN	0
Gpm6b	XP_021511283.1;XP_021511284.1;XP_060230255.1	Gpm6b	0.457857	0.177382	1.26679	0.408569	0.103021	0.0524146
Tmpo	XP_021482554.2;XP_021482555.1;XP_021482556.1;XP_021482557.1;XP_060233902.1	Tmpo	0.457617	0.515106	1.06271	0.213108	3.09053	0.544205
Gabpb1	XP_021498509.1;XP_021498510.1;XP_021498511.1;XP_060227638.1;XP_060227639.1;XP_060227640.1	Gabpb1	0.45742	-1.52771	2.85355	0.44353	0.759775	-1.47729
Gria2;Gria4	XP_021499808.2;XP_060224968.1;XP_060224981.1;XP_021518717.1;XP_060234458.1;XP_060234460.1;XP_060231295.1;XP_060231297.1;XP_060231298.1;XP_060231299.1	Gria2;Gria4	0.457346	0.402748	1.14568	0.807322	0.126358	-0.429866
Supt5h	XP_021517903.1;XP_021517904.1;XP_021517905.1;XP_060222523.1;XP_060222524.1	Supt5h	0.457298	0.206001	4.98976	0.461205	1.20422	0.208947
Pgp	XP_021500440.1	Pgp	0.457161	-0.237885	6.62398	0.433578	1.26765	-0.181703
Aatk	XP_021495128.1;XP_021495139.1;XP_060242259.1;XP_060242260.1	Aatk	0.457025	0.977028	2.85738	0.430112	NaN	0
Ccnt1	XP_060244670.1	Ccnt1	0.456999	-0.88439	4.01079	0.465743	0.463266	-0.866769
Hmgcs1;Hmgcs2	XP_021488026.1;XP_060248996.1;XP_021505838.2;XP_060228878.1	Hmgcs1;Hmgcs2	0.45644	1.68733	2.14273	0.590694	5.52229	1.68653
Taldo1	XP_021501908.1	Taldo1	0.456421	-0.168875	8.73439	0.46253	2.03623	-0.187908
Dennd11	XP_021517025.1	Dennd11	0.456236	0.838455	0.614522	0.330507	0.344959	0.443836
Epb41	XP_060235385.1;XP_060235411.1;XP_060235412.1;XP_060235415.1;XP_060235416.1;XP_060235418.1	Epb41	0.456232	1.02187	1.59316	0.341504	0.467433	0.655518
Hnrnph1;Hnrnph2	XP_021485177.1;XP_060219753.1;XP_060219754.1;XP_060219755.1;XP_060219756.1;XP_060219757.1;XP_060219758.1;XP_060219760.1;XP_060219761.1;XP_060219762.1;XP_060219763.1;XP_060219764.1	Hnrnph1;Hnrnph2	0.456223	0.46612	2.01263	0.333158	2.54049	0.42775
Znf280d	XP_060240777.1;XP_060240778.1;XP_060240779.1;XP_060240780.1	Znf280d	0.456112	1.26397	0.540116	0.332206	0.930863	1.09368
Kpna5	XP_060229608.1;XP_060229609.1	Kpna5	0.456055	-1.00396	3.56533	0.383603	0.435282	-0.746635
Pithd1	XP_021487191.1	Pithd1	0.455593	0.383991	2.01479	0.455268	2.5689	0.373997
Ythdf1;Ythdf2;Ythdf3	XP_021507092.1;XP_021483495.1;XP_060225981.1;XP_060225982.1;XP_021503019.1;XP_060238703.1	Ythdf1;Ythdf2;Ythdf3	0.455584	1.18808	0.798702	-1.70495	3.05515	1.18566
Dmwd	XP_021497866.1;XP_021497867.1	Dmwd	0.455444	-0.0753442	8.7043	0.401144	0.661268	-0.115903
LOC110539460;LOC110561938;LOC110561939	XP_060242465.1;XP_060242466.1;XP_060242467.1;XP_021514206.2;XP_021514207.2;XP_021514209.2;XP_021514210.2;XP_021514211.2;XP_021514214.2;XP_060242459.1;XP_021514215.2;XP_060242470.1;XP_060242471.1;XP_060242473.1	LOC110539460;LOC110561938;LOC110561939	0.455317	1.31797	2.2152	0.341265	4.83942	1.35777
Znf536	XP_060222710.1;XP_060222711.1;XP_060222712.1;XP_060222713.1;XP_060222714.1;XP_060222715.1;XP_060222716.1	Znf536	0.455122	0.356346	7.52193	0.513148	NaN	0
Acap3	XP_021511586.1	Acap3	0.455008	1.47498	2.61489	0.64371	NaN	0
Bin1	XP_021518422.1;XP_021518423.1;XP_021518424.1;XP_021518425.1;XP_021518426.1;XP_021518427.1;XP_021518428.1;XP_021518429.1;XP_021518431.1;XP_060233487.1;XP_060233488.1;XP_060233489.1;XP_060233490.1	Bin1	0.454933	-0.0348987	8.80834	0.495819	0.278086	-0.0260181
Slitrk2	XP_021484463.1;XP_021484464.1;XP_021484465.1;XP_060230269.1;XP_060230270.1;XP_060230271.1;XP_060230272.1	Slitrk2	0.454662	2.792	2.67746	0.391571	NaN	0
Rilp	XP_021489536.1;XP_060243281.1;XP_060243282.1;XP_060243283.1;XP_021513903.1	Rilp	0.454563	1.75897	0.596915	1.71236	0.106988	0.542968
Epb41	XP_060235394.1;XP_060235403.1;XP_060235404.1;XP_060235406.1;XP_060235408.1;XP_060235409.1;XP_060235410.1;XP_060235411.1;XP_060235414.1;XP_060235416.1;XP_060235417.1;XP_060235418.1;XP_060235419.1;XP_060235420.1	Epb41	0.45377	0.348541	2.84578	0.359431	1.56463	0.34971
Gabrg2	XP_060219827.1;XP_060219828.1	Gabrg2	0.453732	0.714531	2.45039	0.616067	NaN	0
Gnaz	XP_021501743.1	Gnaz	0.453608	-0.472155	3.05117	0.383569	3.3052	-0.459639
Dnal1	XP_021515727.1	Dnal1	0.453524	-0.191818	7.35041	0.473203	0.477695	-0.312995
Ube2e1;Ube2e3	XP_021498894.1;XP_060247002.1;XP_021498997.1;XP_021498998.2;XP_021498892.1;XP_021498893.1	Ube2e1;Ube2e3	0.453373	-2.36092	2.22308	0.491507	0.835476	-1.67244
Snrpe	XP_021489417.2	Snrpe	0.453228	-0.160517	2.35742	0.326919	0.408332	-0.178944
Med31	XP_021497338.1	Med31	0.45282	0.539101	0.0551521	-0.102693	0.481647	0.29396
Got2	XP_021497224.1	Got2	0.452803	0.457363	0.368572	0.429306	0.367009	0.448729
Uhrf2	XP_021503575.1	Uhrf2	0.452684	1.14759	3.97727	0.501576	NaN	0
Sh3gl3	XP_021515802.1;XP_021515804.1;XP_060223443.1;XP_060223444.1	Sh3gl3	0.452558	0.479774	1.23275	0.253931	NaN	0
Slc6a1	XP_021493283.1	Slc6a1	0.452526	-5.89806	7.28321	0.400229	4.41371	-6.00559
Ttc7b	XP_060244022.1;XP_060244023.1;XP_060244024.1;XP_060244025.1;XP_060244027.1;XP_060244028.1;XP_060244029.1	Ttc7b	0.452389	0.00246807	2.67468	0.316377	0.0992618	0.0146077
Mlf1	XP_021482229.1;XP_060234389.1	Mlf1	0.452316	1.90745	1.22532	0.55776	NaN	0
Rundc3a	XP_021498423.1;XP_021498424.1;XP_021498425.1;XP_021498426.1;XP_060242605.1;XP_060242606.1;XP_060242607.1;XP_060242608.1;XP_060242609.1;XP_060242610.1;XP_060242611.1	Rundc3a	0.452169	0.415461	4.56498	0.635628	0.570312	1.4898
Prrc2c	XP_060220565.1;XP_060220566.1;XP_060220567.1;XP_060220568.1;XP_060220569.1;XP_060220570.1;XP_060220571.1;XP_060220572.1;XP_060220573.1;XP_060220574.1;XP_060220575.1	Prrc2c	0.452162	0.540134	3.94567	0.345017	1.57411	0.497241
Ppp2r5a;Ppp2r5e	XP_060220909.1;XP_021507726.1;XP_021507727.1;XP_060243642.1	Ppp2r5a;Ppp2r5e	0.451778	1.41359	1.59038	1.3525	1.02122	1.69551
Gale	XP_021487193.1;XP_060235273.1;XP_060235274.1	Gale	0.451773	-0.146254	3.78138	0.383631	1.72727	-0.170252
Gprin3	XP_021505911.1	Gprin3	0.451725	2.69147	4.1976	0.573666	2.23104	2.98533
Nectin1	XP_021492578.1	Nectin1	0.451681	-1.08751	4.13153	0.397425	0.939705	-2.15098
Cnot2	XP_021511830.1;XP_060234064.1;XP_060234065.1;XP_060234066.1;XP_060234067.1;XP_060234068.1;XP_060234069.1;XP_060234070.1;XP_060234072.1;XP_060234073.1	Cnot2	0.451656	0.249105	9.96894	0.489223	0.443893	0.285381
Inhbe	XP_021513947.1	Inhbe	0.451586	1.46165	NaN	0	1.01491	1.61903
Epha3;Epha4	XP_021494270.1;XP_021494271.1;XP_060226596.1;XP_060226597.1;XP_060236812.1;XP_060236813.1;XP_060236814.1;XP_060236815.1;XP_060236816.1;XP_060236817.1;XP_060236818.1;XP_060236819.1;XP_060236820.1;XP_060236821.1	Epha3;Epha4	0.451466	1.57544	2.681	0.531866	2.97169	1.61989
Esrrb	XP_021509076.1;XP_060243893.1	Esrrb	0.451286	-0.211023	3.38795	0.428638	0.203001	-0.629431
Naa25	XP_021488845.1;XP_060238446.1	Naa25	0.451021	-0.913671	3.35905	0.470205	3.59821	-0.988064
Slc8a1	XP_021511271.2;XP_060219729.1;XP_060219733.1;XP_060219744.1;XP_060219759.1;XP_060219773.1;XP_060219777.1;XP_060219784.1;XP_060219790.1	Slc8a1	0.450973	1.06888	4.56419	0.531937	0.563604	0.6883
Prepl	XP_021508396.1;XP_021508403.1;XP_021508411.1;XP_060219460.1;XP_060219476.1;XP_060219481.1	Prepl	0.450958	0.25124	5.24247	0.506701	0.0497965	0.0586631
Cplx1	XP_021501313.1	Cplx1	0.44997	1.46982	0.339297	0.326416	NaN	0
Nmt1	XP_021487596.1	Nmt1	0.44976	-0.081955	2.06021	0.343274	0.60019	-0.0956103
Srrm2	XP_021488145.1;XP_021488147.1;XP_021488150.1;XP_060220020.1	Srrm2	0.449701	0.863403	9.53335	0.399412	2.8751	0.822831
Ttc33	XP_021515778.1;XP_021515779.1;XP_021515780.1	Ttc33	0.44952	-0.905066	7.26117	0.44245	0.196269	-0.427624
Smc1a	XP_021483278.1	Smc1a	0.44952	0.101933	3.34314	0.310503	1.10473	0.0945733
Pcbp1;Pcbp2;Pcbp3	XP_060225289.1;XP_060225290.1;XP_060225291.1;XP_060225292.1;XP_060225293.1;XP_060225294.1;XP_060225295.1;XP_060225296.1;XP_060225297.1;XP_060225298.1;XP_021490234.1;XP_021499203.1;XP_021499205.1;XP_021499206.1;XP_021499207.1;XP_021499208.1;XP_021499211.1;XP_021499212.1;XP_021499213.1;XP_021499214.1;XP_021499215.1;XP_060244478.1;XP_060244479.1;XP_060244480.1;XP_060244481.1;XP_060244482.1;XP_060244…	Pcbp1;Pcbp2;Pcbp3	0.449358	0.0581819	7.38117	0.441091	0.0872518	-0.0277367
Adcy2	XP_021496949.2;XP_060236349.1	Adcy2	0.449194	0.330669	3.92844	0.410594	2.44388	0.386071
Alkbh6	XP_021496741.1	Alkbh6	0.448736	0.0538768	2.99428	0.410588	0.243776	0.132744
Sf3b1	XP_021498014.1;XP_021498017.1	Sf3b1	0.448656	-0.0473996	1.0409	0.279644	0.0737013	0.0204379
Tbc1d8	XP_060225894.1;XP_060225895.1;XP_060225896.1;XP_060225897.1	Tbc1d8	0.448587	3.97155	3.7976	0.41612	4.44643	3.89612
Scaf4;Scaf8	XP_021504665.1;XP_060229439.1;XP_060229441.1;XP_021516566.1;XP_021516567.1;XP_021516568.1;XP_021516569.1	Scaf4;Scaf8	0.448454	0.058094	3.79596	0.439619	0.617587	0.0873451
Ercc8	XP_021488431.2;XP_021488432.1;XP_060241679.1;XP_060241680.1;XP_060241681.1;XP_060241682.1;XP_060241683.1;XP_060241684.1	Ercc8	0.44845	1.71456	4.29544	0.475232	1.24667	1.4031
Znf609	XP_021499894.1;XP_021499895.1;XP_021499896.1;XP_060240852.1	Znf609	0.448065	1.39056	0.820127	0.415527	NaN	0
Map4k3	XP_060219862.1;XP_060219865.1;XP_060219867.1;XP_060219869.1	Map4k3	0.447828	0.482504	4.32263	0.591054	0.96317	0.880048
Septin5	XP_021500875.1;XP_021500876.1;XP_060226026.1;XP_060226027.1;XP_060226029.1	Septin5	0.447437	0.633497	6.00863	0.529043	4.00206	0.639832
Nudt16l1	XP_021488081.1	Nudt16l1	0.447344	0.423838	2.89231	0.356585	2.76282	0.487726
Creld2	XP_021494670.1	Creld2	0.447229	1.0403	0.929849	0.713978	NaN	0
Camsap2	XP_060220352.1;XP_060220353.1;XP_060220354.1;XP_060220355.1;XP_060220356.1;XP_060220357.1	Camsap2	0.447147	0.652081	3.43607	0.385237	1.74962	0.551429
Pcdh1	XP_060233348.1;XP_060233349.1;XP_060233350.1	Pcdh1	0.447027	0.927694	3.96893	0.390059	2.91352	0.903733
Cdv3	XP_021513068.1;XP_021513069.1;XP_060241390.1	Cdv3	0.447001	1.49158	2.96531	0.456679	3.63442	1.55006
Hnrnpd	XP_021501785.1;XP_021501787.1;XP_021501788.1;XP_060236976.1;XP_060236977.1;XP_060236978.1	Hnrnpd	0.4468	0.496067	5.15191	0.468479	2.6839	0.526889
Slc39a4	XP_021514746.1	Slc39a4	0.446575	0.617082	0.176569	0.34167	0.0569631	-0.201601
Atg2b	XP_021505102.1;XP_021505103.1;XP_060244111.1	Atg2b	0.446413	0.363712	5.64166	0.441928	0.0711997	0.0658913
Taok1;Taok3	XP_060238517.1;XP_060238518.1;XP_060238519.1;XP_021508363.1;XP_021508364.1;XP_021508365.1;XP_060243234.1	Taok1;Taok3	0.446331	-2.26387	1.07789	0.448025	1.21348	-1.98373
Gria1	XP_060219665.1;XP_060219666.1;XP_060219667.1	Gria1	0.446228	-0.710857	3.5181	0.636895	NaN	0
Ppp1r9a	XP_060230149.1;XP_060230150.1;XP_060230151.1;XP_060230152.1;XP_060230153.1;XP_060230154.1;XP_060230155.1	Ppp1r9a	0.446146	1.05882	1.11406	0.308136	0.0406744	0.141255
Pnn	XP_021501440.1	Pnn	0.446041	-0.25658	1.02587	0.35189	0.384788	-0.302389
Stxbp5	XP_021513719.1;XP_021513720.1;XP_021513721.1;XP_060229195.1;XP_060229196.1;XP_060229197.1	Stxbp5	0.44537	-0.644024	7.25041	0.451691	1.75066	-0.784594
Ank1	XP_060237454.1;XP_060237455.1;XP_060237456.1;XP_060237457.1;XP_060237458.1;XP_060237459.1;XP_060237460.1;XP_060237461.1;XP_060237462.1;XP_060237463.1;XP_060237464.1;XP_060237465.1;XP_060237466.1;XP_060237467.1;XP_060237468.1	Ank1	0.445299	-0.0947438	2.4343	0.406229	0.608062	-0.0543931
Dbr1	XP_021492272.1;XP_021492273.1	Dbr1	0.444948	-0.759575	6.78157	0.42898	0.590526	-0.441982
Ylpm1	XP_021489856.1	Ylpm1	0.444853	-0.408186	1.17646	0.287523	0.146941	-0.344043
Ppp3cb	XP_021498616.1;XP_021498617.1;XP_060238047.1;XP_060238048.1;XP_060238049.1;XP_060238050.1	Ppp3cb	0.44475	0.0326157	6.60843	0.493455	0.0691591	-0.0422421
Rps6ka4	XP_021497950.1;XP_060241452.1	Rps6ka4	0.444725	-1.2513	0.270472	0.199174	2.12399	-1.43119
Rftn2	XP_021498010.1	Rftn2	0.444643	0.769754	2.14736	0.329565	3.52184	0.8005
Paxbp1	XP_021484237.1	Paxbp1	0.44445	-1.30066	1.04944	0.19203	0.30126	-0.522401
Ube2e3	XP_021498997.1;XP_021498998.2;XP_021498892.1;XP_021498893.1	Ube2e3	0.444431	2.43913	3.28057	0.388788	0.595094	1.78706
Lmnb2	XP_021504579.1	Lmnb2	0.444208	0.977055	0.129461	0.223836	5.4867	0.996606
Gtf2h4	XP_021506977.1;XP_060224977.1;XP_060224978.1	Gtf2h4	0.443981	1.47796	0.945375	0.372685	1.02421	1.04672
Hhatl	XP_021503107.1;XP_021503109.1	Hhatl	0.443913	2.79414	0.324445	0.472477	5.84403	2.83458
Rpe65	XP_060249256.1;XP_060249258.1	Rpe65	0.443867	1.12143	0.697291	0.228947	5.38992	1.1232
LOC110540284;Tubb;Tubb3;Tubb4a;Tubb4b	XP_021506806.1;XP_021486895.1;XP_060227305.1;XP_060224971.1;XP_021482764.2;XP_060228599.1	LOC110540284;Tubb;Tubb3;Tubb4a;Tubb4b	0.443748	0.208778	1.94443	0.430309	0.0901898	0.0599524
LOC110542091	XP_060243779.1	LOC110542091	0.443447	2.21386	3.07106	0.544163	NaN	0
Wrnip1	XP_021509342.1	Wrnip1	0.443386	-0.285749	7.43223	0.479079	1.01383	-0.223141
Ppp3ca;Ppp3cb	XP_021498616.1;XP_021498617.1;XP_060238047.1;XP_060238048.1;XP_060238049.1;XP_060238050.1;XP_060248640.1;XP_060248641.1	Ppp3ca;Ppp3cb	0.443134	0.545719	4.63612	0.35731	1.86772	0.461946
Ube2i	XP_021492920.1;XP_021492922.1;XP_021492923.1	Ube2i	0.443031	0.0749492	2.62391	0.335808	0.235934	0.0758947
Atp5me	XP_021501306.1	Atp5me	0.443029	1.84245	3.48463	0.361121	5.82721	1.87024
Snw1	XP_021508952.1	Snw1	0.44294	-0.431439	1.07671	1.65004	0.713492	-1.15438
Maf1	XP_021514521.1	Maf1	0.442785	0.808104	0.903689	0.492896	1.09504	1.05427
Osbp2	XP_060221527.1;XP_060221528.1;XP_060221529.1;XP_060221531.1;XP_060221532.1;XP_060221533.1	Osbp2	0.44253	0.405955	8.82926	0.462016	2.35587	0.441153
Eef1e1	XP_021488772.1	Eef1e1	0.442491	0.54878	4.99649	0.425037	1.4627	0.427692
Bcas2	XP_021509024.1	Bcas2	0.44244	0.31769	3.62336	0.377977	2.1025	0.318979
Cadm3	XP_060220696.1;XP_060220697.1	Cadm3	0.442427	-0.177961	7.18206	0.495444	1.50211	-0.170017
Coq8a	XP_021515433.1;XP_060220789.1	Coq8a	0.442352	1.48032	1.24164	0.410028	3.15589	1.42399
Cnnm1	XP_021500324.1;XP_021500326.1	Cnnm1	0.44232	-0.230568	1.05947	0.277574	0.440357	-1.13565
Mtss1	XP_021499387.1;XP_021499389.1;XP_021499390.1;XP_021499392.1;XP_021499394.1;XP_060245354.1;XP_060245355.1;XP_060245356.1;XP_060245357.1;XP_060245358.1;XP_060245359.1;XP_060245360.1;XP_060245361.1;XP_060245362.1;XP_060245363.1;XP_060245364.1;XP_060245365.1;XP_060245366.1;XP_060245367.1;XP_060245368.1;XP_060245369.1	Mtss1	0.442205	-2.02869	2.18979	0.377587	0.412022	-1.20733
Syn3	XP_060233780.1;XP_060233781.1;XP_060233782.1	Syn3	0.441618	1.77298	1.70663	0.56332	NaN	0
LOC110547423;LOC110566956	XP_021520554.1;XP_060224636.1;XP_060244637.1;XP_060244639.1;XP_021492694.2;XP_060240221.1;XP_060244638.1	LOC110547423;LOC110566956	0.441464	-0.287661	0.53504	0.204654	1.59977	-0.392256
Atn1	XP_021492637.1;XP_021492638.1;XP_021492639.1;XP_060240168.1	Atn1	0.440733	-0.172146	5.42766	0.432979	0.000196824	0.000698725
Taok3	XP_060238517.1;XP_060238518.1;XP_060238519.1	Taok3	0.44064	0.0674514	1.45446	0.294451	0.257678	0.102922
Prkcz	XP_021511191.1;XP_060234901.1;XP_060234902.1;XP_060234903.1;XP_060234904.1	Prkcz	0.44034	0.854361	0.622878	0.529689	0.4138	0.797592
Pde4b	XP_060221965.1;XP_060221966.1;XP_060221967.1;XP_060221968.1	Pde4b	0.440329	1.23054	2.89367	0.42147	NaN	0
Mpped2	XP_021507145.1;XP_021507146.1;XP_060227380.1;XP_060227381.1;XP_060227382.1;XP_060227383.1;XP_060227384.1;XP_060244903.1;XP_060244904.1;XP_060244905.1	Mpped2	0.440002	1.26704	1.65815	0.456645	NaN	0
Pgk1	XP_060231178.1	Pgk1	0.439682	-0.501738	9.07947	0.423263	3.65226	-0.513037
Kcnj10	XP_021506273.1;XP_060220690.1	Kcnj10	0.439522	0.869299	3.47136	0.747076	NaN	0
Pcif1	XP_021494094.1;XP_060238831.1	Pcif1	0.439322	-0.0523872	9.24752	0.445411	0.0674271	0.0163752
Cd2bp2	XP_021491622.1;XP_060222804.1;XP_060222806.1	Cd2bp2	0.439037	0.532238	7.76444	0.401171	1.47386	0.468196
Ric8a;Ric8b	XP_021501839.1;XP_060238176.1;XP_060238180.1;XP_021514232.1;XP_021514234.1;XP_021514235.1;XP_060233812.1	Ric8a;Ric8b	0.439005	0.374676	8.09282	0.426604	0.186865	-0.5683
Kras	XP_021509772.1;XP_021509781.1	Kras	0.438909	0.282539	5.25652	0.365593	2.31147	0.344494
Snrpd3	XP_021509417.1;XP_060225343.1	Snrpd3	0.438755	0.0449772	2.67848	0.325069	0.394336	0.0409921
Wdr7	XP_060233158.1;XP_060233159.1;XP_060233160.1;XP_060233161.1	Wdr7	0.438505	-0.194717	11.0793	0.439191	3.11327	-0.216956
Zscan18	XP_021513306.1	Zscan18	0.438326	1.43877	0.20642	-0.190365	NaN	0
Mycbp	XP_021482589.1	Mycbp	0.438313	1.25539	0.222374	0.15926	3.84059	1.24866
LOC110559418;LOC110559419;Myh13	XP_060219453.1;XP_060219459.1;XP_060219454.1	LOC110559418;LOC110559419;Myh13	0.438217	2.66409	0.11373	0.322582	4.58459	2.67515
Lsm3	XP_021493928.1;XP_060239734.1;XP_060232968.1	Lsm3	0.438063	0.0804004	5.88162	0.424895	0.343436	0.0921593
Dpysl2;Dpysl3	XP_021510354.1;XP_021510359.1;XP_060233303.1;XP_060233304.1;XP_060233305.1	Dpysl2;Dpysl3	0.43804	-0.564186	7.05156	0.47909	1.71855	-0.609069
Pde3a	XP_060240349.1	Pde3a	0.4375	1.94044	3.81693	0.550038	3.71221	2.03562
Setx	XP_021497842.1;XP_021497917.1;XP_021497993.1;XP_060245765.1	Setx	0.437048	-0.150856	0.296575	0.368715	NaN	0
Plcb1	XP_060227712.1;XP_060227714.1	Plcb1	0.437017	-2.89596	3.46224	0.421945	3.41244	-2.89672
Hdgf	XP_021517524.1	Hdgf	0.436859	-0.0703011	6.74857	0.441589	0.540058	-0.0455341
Gls2	XP_021493388.1;XP_021493389.1;XP_021493390.1	Gls2	0.436571	-3.31486	0.690699	0.840839	2.37441	-2.81283
Myo1b	XP_021498702.1;XP_021498703.1;XP_021498705.1;XP_060224333.1;XP_060224334.1	Myo1b	0.436417	0.5867	2.22066	0.628792	3.35786	0.564978
Adgra1	XP_021493498.1	Adgra1	0.436403	0.543846	1.21543	1.05414	NaN	0
Me1	XP_021495343.1	Me1	0.436276	-0.0588932	7.77558	0.455501	1.04253	-0.100491
Spats2	XP_021490597.1;XP_060244626.1;XP_060244627.1;XP_060244628.1	Spats2	0.436022	1.58422	4.09351	0.523439	2.27273	1.33404
Usp33	XP_021505302.1;XP_021505303.1	Usp33	0.4359	-0.0924034	1.75851	0.555457	0.34319	0.794285
Trim46	XP_021501473.2;XP_021502260.2;XP_021503037.2;XP_021503817.1	Trim46	0.435818	2.01038	0.93711	0.389296	NaN	0
Epb41l3	XP_060224164.1;XP_060224165.1;XP_060224166.1;XP_060224167.1;XP_060224168.1;XP_060224169.1;XP_060224170.1;XP_060224171.1;XP_060224172.1;XP_060224174.1;XP_060224175.1;XP_060224176.1;XP_060224177.1;XP_060224178.1;XP_060224179.1;XP_060224180.1;XP_060224181.1;XP_060224182.1;XP_060224183.1;XP_060224185.1;XP_060224186.1;XP_060224187.1;XP_060224188.1;XP_060224189.1;XP_060224190.1;XP_060224191.1;XP_060224…	Epb41l3	0.435688	-0.188242	6.26905	0.41487	2.1322	-0.159371
LOC110547423;LOC110566956;Tuba8;Tubal3	XP_021488256.1;XP_021512386.1;XP_060228541.1;XP_060228542.1;XP_021520554.1;XP_060224636.1;XP_060244637.1;XP_060244639.1;XP_021492694.2;XP_060240221.1;XP_060244638.1	LOC110547423;LOC110566956;Tuba8;Tubal3	0.435658	-0.503532	1.23783	0.27117	2.28617	-0.599166
Smarcal1	XP_021501058.1	Smarcal1	0.43515	0.67419	5.3842	0.431296	2.54858	0.692652
Eif1b	XP_060242706.1;XP_060242707.1;XP_021519748.1;XP_060226590.1	Eif1b	0.435118	0.111355	8.85286	0.475138	0.946092	0.173683
Smarcd1;Smarcd3	XP_021490625.1;XP_021515425.1;XP_021515426.1;XP_021515427.1;XP_021515428.1	Smarcd1;Smarcd3	0.435072	0.42544	2.8309	0.365962	0.572743	0.593038
Fbxo21	XP_021498391.1;XP_021498400.1	Fbxo21	0.435003	-1.0996	1.93308	0.41913	0.212361	-0.597099
Hook1	XP_021512340.1;XP_021512341.1;XP_060221882.1	Hook1	0.434645	-1.0407	6.06548	0.432214	0.0089438	0.0320892
Tigd4	XP_060234491.1	Tigd4	0.433596	0.611263	2.51046	0.545251	NaN	0
Ppp4r3a;Ppp4r3b	XP_021508887.1;XP_021508888.1;XP_021515151.1	Ppp4r3a;Ppp4r3b	0.432684	0.467113	3.13187	0.294835	0.272085	-1.06835
Acly	XP_060242696.1;XP_060242697.1;XP_060242698.1;XP_060242699.1;XP_060242700.1	Acly	0.43227	0.358835	4.42104	0.377678	4.33995	0.343122
Hnrnpll	XP_060220021.1	Hnrnpll	0.432215	0.30286	9.40652	0.432835	1.92134	0.292954
Gnb1;Gnb2;Gnb3;Gnb4	XP_021492601.1;XP_021505590.1;XP_021506380.1;XP_021511243.1;XP_021511252.1;XP_060234894.1;XP_060234895.1;XP_060234896.1	Gnb1;Gnb2;Gnb3;Gnb4	0.431694	0.280811	5.17405	0.484357	1.404	0.342542
Gpr37	XP_021511246.1	Gpr37	0.431522	1.52081	5.39612	0.504312	0.646883	2.89775
Pgap4	XP_060235878.1;XP_060235879.1;XP_060235880.1;XP_060235881.1;XP_060235882.1;XP_060235883.1;XP_060235884.1;XP_060235885.1;XP_060235886.1	Pgap4	0.431332	0.348854	0.630839	0.34675	NaN	0
Btaf1	XP_021486952.1	Btaf1	0.43121	-0.0312863	7.98637	0.44033	0.0421148	0.0326316
Negr1	XP_060248421.1;XP_060248422.1	Negr1	0.431204	-3.94991	0.857555	0.377302	4.62617	-3.81659
Atp5if1	XP_021507079.1	Atp5if1	0.431193	0.771547	3.87423	0.502094	3.69315	0.793562
Sgtb	XP_021504979.1;XP_021504987.1;XP_060241659.1	Sgtb	0.431042	-2.34861	6.62486	0.446142	0.263439	-0.989647
Msl1	XP_021509096.1;XP_021509097.1	Msl1	0.430998	1.21809	0.362681	0.147148	4.49006	1.23028
Sf3b2	XP_021494058.1	Sf3b2	0.430649	0.148071	3.75175	0.352839	2.15138	0.12304
Rasal2	XP_021498300.1;XP_021498301.1;XP_021498302.1;XP_060220497.1;XP_060220498.1;XP_060220499.1;XP_060220500.1	Rasal2	0.430639	-0.0433368	2.62854	0.376791	0.350429	0.433226
Rbm19	XP_021488879.2;XP_021488880.2	Rbm19	0.430552	2.47238	3.55145	0.518945	1.68689	2.74411
Mepce	XP_021506393.1	Mepce	0.430412	-0.288021	5.46953	0.425856	0.389154	-0.14305
Bclaf1	XP_060229275.1;XP_060229276.1;XP_060229277.1;XP_060229278.1;XP_060232773.1	Bclaf1	0.430285	-0.358931	0.340311	0.213131	1.40909	-0.353607
Crym	XP_021491356.1	Crym	0.429844	-0.435354	5.79946	0.448525	1.9139	-0.466216
Zfr	XP_021489394.1;XP_021489395.1;XP_021489396.1;XP_060236430.1;XP_060236431.1	Zfr	0.42979	0.0245552	1.43907	0.235401	0.0840856	-0.0198841
Dipk1b	XP_021496793.1;XP_021496794.1	Dipk1b	0.429749	-0.244709	0.985611	0.226088	0.325745	-0.388893
Brd9	XP_021487088.1;XP_021487089.1;XP_021487090.1	Brd9	0.429724	0.0603885	5.01749	0.448277	0.276312	0.178979
Eral1	XP_021486412.1;XP_060243202.1	Eral1	0.429153	1.11332	3.47243	0.492924	0.715469	0.806581
U2af1	XP_021500825.1;XP_021500826.1;XP_060225213.1	U2af1	0.429123	0.166889	3.11021	0.373839	2.16676	0.169851
Pdlim2	XP_021498105.1;XP_021498107.1	Pdlim2	0.429083	2.39485	0.491498	0.170312	4.43374	2.38594
Atcay;Bnip2	XP_021490053.1;XP_021490054.1;XP_021492568.1;XP_021492570.1	Atcay;Bnip2	0.428978	-0.712902	0.621146	0.292638	0.0196255	0.0583445
Ctnnbl1	XP_060238906.1	Ctnnbl1	0.428656	-0.243025	3.23919	0.343123	1.53568	-0.194506
Grb10	XP_021502850.1;XP_021502853.1;XP_021502854.1;XP_060221666.1;XP_060221667.1;XP_060221669.1;XP_060221670.1	Grb10	0.42775	1.68452	6.95033	0.428124	4.45569	1.68108
Camk2a;Camk2b;Camk2d;Camk2g	XP_021488354.1;XP_021488357.1;XP_021488358.1;XP_021488359.1;XP_021488360.1;XP_060221612.1;XP_060221613.1;XP_060221614.1;XP_060221615.1;XP_060221616.1;XP_060221617.1;XP_060221618.1;XP_060221619.1;XP_060221620.1;XP_060221621.1;XP_060221622.1;XP_060221623.1;XP_021489352.1;XP_060233196.1;XP_060233197.1;XP_021498630.1;XP_021498631.1;XP_021498632.1;XP_021498633.1;XP_021498634.1;XP_021498636.1;XP_021498…	Camk2a;Camk2b;Camk2d;Camk2g	0.427366	0.273239	4.70753	0.433891	2.0458	0.278545
Taf7	XP_021506933.1	Taf7	0.427151	0.210186	4.52532	0.406955	0.139927	-0.232984
Golgb1;Pals2	XP_021486771.1;XP_021486773.1;XP_060235998.1;XP_060236000.1;XP_060236001.1;XP_060236002.1;XP_060236003.1;XP_060236004.1;XP_060226332.1;XP_060226333.1;XP_060226334.1;XP_060226335.1	Golgb1;Pals2	0.427057	-4.96046	6.39364	0.399758	6.72419	-4.98908
Cct6b	XP_021498323.1	Cct6b	0.426855	-0.48134	3.3202	0.387003	2.13122	-0.4957
Ywhag	XP_021505013.1	Ywhag	0.426846	0.422949	4.71268	0.320135	2.77526	0.392057
Dagla	XP_021491748.1;XP_021491749.1;XP_060242363.1;XP_060242370.1;XP_060242380.1;XP_060242383.1;XP_060242389.1	Dagla	0.426319	-1.16812	0.553272	0.703782	0.0378922	-0.133094
Ssbp3	XP_021490942.1;XP_021490943.1;XP_021490944.1;XP_021490945.1;XP_021493696.1;XP_021493698.1;XP_060237957.1;XP_060237958.1;XP_060237959.1;XP_060237962.1;XP_060233737.1;XP_060233738.1;XP_060233739.1;XP_060233740.1;XP_060233741.1	Ssbp3	0.42629	0.457459	5.72658	0.463498	1.59351	0.419964
Gigyf1	XP_021506369.1;XP_021506370.1	Gigyf1	0.426212	1.05138	0.888016	0.490628	0.849621	0.991708
Cda	XP_021486423.1	Cda	0.425936	1.01806	5.96465	0.463219	NaN	0
LOC110541121;Plrg1	XP_021490281.1;XP_060242148.1	LOC110541121;Plrg1	0.425837	0.439575	4.84635	0.382618	2.00154	0.356606
Shfl	XP_021508141.1	Shfl	0.425831	0.281923	4.13361	0.472589	1.21287	0.353696
P4ha3	XP_021516373.1;XP_060223635.1;XP_060223636.1;XP_060223637.1;XP_060223638.1	P4ha3	0.42568	1.20907	0.753918	0.401785	1.39389	1.01446
Gnb1;Gnb2;Gnb4	XP_021505590.1;XP_021506380.1;XP_021511243.1;XP_021511252.1;XP_060234894.1;XP_060234895.1;XP_060234896.1	Gnb1;Gnb2;Gnb4	0.425484	1.13496	1.65514	0.308289	3.82994	1.11804
LOC110540284;Tubb;Tubb4b;Tubb6	XP_021506806.1;XP_021482884.1;XP_060224971.1;XP_021482764.2;XP_060228599.1	LOC110540284;Tubb;Tubb4b;Tubb6	0.425083	-0.151783	0.941739	-2.60689	0.300915	-0.0954933
Cdk5	XP_021515017.1	Cdk5	0.424772	0.351904	6.13732	0.389559	1.95254	0.343765
Hsp90aa1	XP_021500714.2	Hsp90aa1	0.42412	-0.0215434	3.75699	0.408121	0.0492208	-0.0031751
LOC110553324	XP_021500849.1;XP_021500850.1;XP_021500852.1;XP_060226034.1;XP_060226035.1	LOC110553324	0.42399	-0.190363	0.586631	0.359741	NaN	0
LOC110546902	XP_021489774.1	LOC110546902	0.423916	0.788733	0.162777	0.182226	2.64365	0.728158
Ampd2	XP_021487352.1;XP_060248877.1;XP_060248878.1	Ampd2	0.423904	0.0277938	8.61423	0.448423	0.0325083	-0.0103906
Map1b	XP_021499799.1	Map1b	0.423861	-0.428389	6.13881	0.486435	2.78501	-0.390561
Virma	XP_060241980.1;XP_060241981.1;XP_060241982.1	Virma	0.423737	0.0238305	0.540252	0.225993	0.257724	0.0812378
Kdm2a	XP_021511900.1;XP_021511901.1	Kdm2a	0.423708	1.25989	1.32998	0.46685	NaN	0
Rps6ka4;Rps6ka5	XP_021497950.1;XP_060244030.1;XP_060244031.1	Rps6ka4;Rps6ka5	0.423614	1.21387	0.643632	-1.32652	0.125708	-0.641083
Atp6v0d1	XP_021487695.1	Atp6v0d1	0.423525	0.231985	1.51723	0.237251	2.66168	0.228472
Prune2	XP_060243164.1;XP_060243173.1;XP_060243175.1;XP_060243177.1;XP_060243180.1;XP_060243184.1;XP_060243186.1	Prune2	0.423485	-0.868048	1.4532	0.265743	3.41286	-0.879841
[truncated: 7,598 more rows]
